# Supplementary material for: Molecular Phenotyping of Telomerized Human Bone Marrow Skeletal Stem Cells Reveals a Genetic Program of Enhanced Proliferation and Maintenance of Differentiation Responses
Source: JBMR Plus. 2018 May 24;2(5):257–67. doi: 10.1002/jbm4.10050 (PMC6139702; doi:10.1002/jbm4.10050)
Supplement: Supplementary file 2 — Supporting Tables S1. [file JBM4-2-257-s002.xlsx]

## Sheet: Supp Table 1 - MetaCore
Results of MetaCore enrichment analysis for hMSC-TERT4/primary hMSC differentially regulated genes. Top 50 ranked MetaCore pathways for each of 4 different gene lists.
05 005	rank	1 005	rank	15 005	rank	2 005	rank
SCAP/SREBP Transcriptional Control of Cholesterol and FA Biosynthesis	1	SCAP/SREBP Transcriptional Control of Cholesterol and FA Biosynthesis	1	Cell cycle_The metaphase checkpoint	1	Protein folding and maturation_Angiotensin system maturation \ Human version	1
Cell cycle_The metaphase checkpoint	2	Cell cycle_Spindle assembly and chromosome separation	2	SCAP/SREBP Transcriptional Control of Cholesterol and FA Biosynthesis	2	Protein folding and maturation_Angiotensin system maturation \ Rodent version	2
Cell cycle_Spindle assembly and chromosome separation	3	Cell cycle_The metaphase checkpoint	3	Cell cycle_Spindle assembly and chromosome separation	3	Cell cycle_The metaphase checkpoint	3
Cell cycle_Role of APC in cell cycle regulation	4	Cytoskeleton remodeling_Keratin filaments	4	Cytoskeleton remodeling_Keratin filaments	4	Cytoskeleton remodeling_Keratin filaments	4
Immune response_HSP60 and HSP70/ TLR signaling pathway	5	Cell cycle_Initiation of mitosis	5	Cell cycle_Role of APC in cell cycle regulation	5	Aberrant B-Raf signaling in melanoma progression	5
Neuroprotective action of lithium	6	Cell cycle_Role of APC in cell cycle regulation	6	Cell cycle_Chromosome condensation in prometaphase	6	SCAP/SREBP Transcriptional Control of Cholesterol and FA Biosynthesis	6
Cytoskeleton remodeling_Keratin filaments	7	Cell cycle_Chromosome condensation in prometaphase	7	Cell cycle_Initiation of mitosis	7	Cell cycle_Role of APC in cell cycle regulation	7
Apoptosis and survival_Anti-apoptotic TNFs/NF-kB/Bcl-2 pathway	8	Immune response_HSP60 and HSP70/ TLR signaling pathway	8	Immune response_Histamine H1 receptor signaling in immune response	8	Immune response_Differentiation and clonal expansion of CD8+ T cells	8
Cell cycle_Initiation of mitosis	9	Neuroprotective action of lithium	9	Reproduction_Progesterone-mediated oocyte maturation	9	Immune response_Antigen presentation by MHC class II	9
Cell cycle_Chromosome condensation in prometaphase	10	Cell adhesion_Endothelial cell contacts by junctional mechanisms	10	Cell cycle_Role of Nek in cell cycle regulation	10	SREBP1 cross-talk with PXR, CAR and LXR	10
Neurophysiological process_Dynein-dynactin motor complex in axonal transport in neurons	11	Immune response_Lectin induced complement pathway	11	Protein folding and maturation_Angiotensin system maturation \ Human version	11	SREBP1 cross-talk with PXR, CAR and LXR/ Rodent version	11
Immune response_Oncostatin M signaling via MAPK in mouse cells	12	Immune response_Oncostatin M signaling via MAPK in mouse cells	12	Aberrant B-Raf signaling in melanoma progression	12	Development_Differentiation of white adipocytes	12
Cytoskeleton remodeling_Cytoskeleton remodeling	13	Cell cycle_Transition and termination of DNA replication	13	Protein folding and maturation_Angiotensin system maturation \ Rodent version	13	Regulation of lipid metabolism_Regulation of fatty acid synthase activity in hepatocytes	13
Airway smooth muscle contraction in asthma	14	Renin-Angiotensin-Aldosterone System	14	Colorectal cancer (general schema)	14	G-protein signaling_H-RAS regulation pathway	14
Apoptosis and survival_Role of IAP-proteins in apoptosis	15	Immune response_Oncostatin M signaling via MAPK in human cells	15	Gamma-Secretase regulation of neuronal cell development and function	15	Development_Neural stem cell lineage commitment (schema)	15
Transcription_NF-kB activation pathways	16	Development_Regulation of epithelial-to-mesenchymal transition (EMT)	16	Arachidonic acid production	16	Development_BMP7 in brown adipocyte differentiation	16
Cytoskeleton remodeling_TGF, WNT and cytoskeletal remodeling	17	Apoptosis and survival_Role of IAP-proteins in apoptosis	17	Regulation of metabolism_Bile acids regulation of glucose and lipid metabolism via FXR	17	Development_Astrocyte differentiation from adult stem cells	17
Immune response_Oncostatin M signaling via MAPK in human cells	18	Immune response_Histamine H1 receptor signaling in immune response	18	Immune response_Differentiation and clonal expansion of CD8+ T cells	18	Immune response_Th1 and Th2 cell differentiation	18
Cell cycle_Transition and termination of DNA replication	19	Cell cycle_Role of Nek in cell cycle regulation	19	Development_Insulin, IGF-1 and TNF-alpha in brown adipocyte differentiation	19	Role of platelets in allograft rejection	19
Immune response_Histamine H1 receptor signaling in immune response	20	Reproduction_Progesterone-mediated oocyte maturation	20	Immune response_Th1 and Th2 cell differentiation	20	Immune response_PGE2 in immune and neuroendocrine system interactions	20
Proteolysis_Role of Parkin in the Ubiquitin-Proteasomal Pathway	21	Immune response_Th1 and Th2 cell differentiation	21	Immune response_HSP60 and HSP70/ TLR signaling pathway	21	Cell cycle_Initiation of mitosis	21
Muscle contraction_GPCRs in the regulation of smooth muscle tone	22	Protein folding and maturation_Angiotensin system maturation \ Human version	22	Adiponectin in pathogenesis of type 2 diabetes	22	Cytoskeleton remodeling_Neurofilaments	22
Cytoskeleton remodeling_Neurofilaments	23	Cell cycle_Nucleocytoplasmic transport of CDK/Cyclins	23	Regulation of lipid metabolism_Regulation of fatty acid synthase activity in hepatocytes	23	Immune response_Naive CD4+ T cell differentiation	23
Neurophysiological process_Receptor-mediated axon growth repulsion	24	Cell cycle_Cell cycle (generic schema)	24	Immune response_PGE2 in immune and neuroendocrine system interactions	24	Cell adhesion_Cadherin-mediated cell adhesion	24
Immune response_TNF-R2 signaling pathways	25	Neurophysiological process_Receptor-mediated axon growth repulsion	25	Apoptosis and survival_Role of IAP-proteins in apoptosis	25	Development_TGF-beta-dependent induction of EMT via MAPK	25
Cell adhesion_Histamine H1 receptor signaling in the interruption of cell barrier integrity	26	G-protein signaling_H-RAS regulation pathway	26	Role of alpha-6/beta-4 integrins in carcinoma progression	26	Stimulation of TGF-beta signaling in lung cancer	26
Renin-Angiotensin-Aldosterone System	27	Aberrant B-Raf signaling in melanoma progression	27	Putative pathways for stimulation of fat cell differentiation by Bisphenol A	27	Arachidonic acid production	27
Signal transduction_Activation of PKC via G-Protein coupled receptor	28	Development_Keratinocyte differentiation	28	Immune response_Naive CD4+ T cell differentiation	28	Development_Oligodendrocyte differentiation from adult stem cells	28
Development_TGF-beta-dependent induction of EMT via MAPK	29	Gamma-Secretase regulation of neuronal cell development and function	29	Cell cycle_Cell cycle (generic schema)	29	Adiponectin in pathogenesis of type 2 diabetes	29
Cell cycle_Influence of Ras and Rho proteins on G1/S Transition	30	Protein folding and maturation_Angiotensin system maturation \ Rodent version	30	Role of ZNF202 in regulation of expression of genes involved in atherosclerosis	30	Colorectal cancer (general schema)	30
Apoptosis and survival_Apoptotic TNF-family pathways	31	Immune response_IL-15 signaling via JAK-STAT cascade	31	Immune response_Inflammasome in inflammatory response	31	Putative pathways for stimulation of fat cell differentiation by Bisphenol A	31
Immune response _CCR3 signaling in eosinophils	32	Development_Leptin signaling via JAK/STAT and MAPK cascades	32	Development_Epigenetic and transcriptional regulation of oligodendrocyte precursor cell differentiation and myelination	32	Cell cycle_Role of Nek in cell cycle regulation	32
Development_Role of IL-8 in angiogenesis	33	Cytoskeleton remodeling_Neurofilaments	33	Stimulation of TGF-beta signaling in lung cancer	33	Cell cycle_Spindle assembly and chromosome separation	33
Cell cycle_Role of Nek in cell cycle regulation	34	Immune response_Classical complement pathway	34	Development_Role of Thyroid hormone in regulation of oligodendrocyte differentiation	34	Immune response_Inflammasome in inflammatory response	34
Cell cycle_Regulation of G1/S transition (part 1)	35	Apoptosis and survival_Role of CDK5 in neuronal death and survival	35	Cell cycle_Sister chromatid cohesion	35	Development_Epigenetic and transcriptional regulation of oligodendrocyte precursor cell differentiation and myelination	35
Immune response_Lectin induced complement pathway	36	Immune response_IL-22 signaling pathway	36	Cytoskeleton remodeling_CDC42 in cellular processes	36	Immune response_IL-22 signaling pathway	36
Aberrant B-Raf signaling in melanoma progression	37	Development_Role of CDK5 in neuronal development	37	Development_Regulation of epithelial-to-mesenchymal transition (EMT)	37	Cell adhesion_Tight junctions	37
Development_Role of CDK5 in neuronal development	38	Development_TGF-beta-dependent induction of EMT via SMADs	38	Immune response_Oncostatin M signaling via MAPK in mouse cells	38	Renin-Angiotensin-Aldosterone System	38
Immune response_TLR2 and TLR4 signaling pathways	39	Th17 cells in CF	39	Immune response_Antigen presentation by MHC class II	39	Regulation of metabolism_Bile acids regulation of glucose and lipid metabolism via FXR	39
Reproduction_Progesterone-mediated oocyte maturation	40	Neurophysiological process_Dynein-dynactin motor complex in axonal transport in neurons	40	Development_ERK5 in cell proliferation and neuronal survival	40	Immune response_Role of integrins in NK cells cytotoxicity	40
Immune response_Th1 and Th2 cell differentiation	41	Immune response_Role of HMGB1 in dendritic cell maturation and migration	41	Muscle contraction_GPCRs in the regulation of smooth muscle tone	41	Cell cycle_Regulation of G1/S transition (part 1)	41
Immune response_Naive CD4+ T cell differentiation	42	Immune response_TNF-R2 signaling pathways	42	Immune response_Oncostatin M signaling via MAPK in human cells	42	Cell adhesion_Cell-matrix glycoconjugates	42
Muscle contraction_S1P2 receptor-mediated smooth muscle contraction	43	Immune response_Naive CD4+ T cell differentiation	43	Development_Beta adrenergic receptors in brown adipocyte differentiation	43	Regulation of lipid metabolism_Regulation of lipid metabolism via LXR, NF-Y and SREBP	43
G-protein signaling_RhoB regulation pathway	44	Immune response_MIF - the neuroendocrine-macrophage connector	44	Development_Neural stem cell lineage commitment (schema)	44	Glutathione metabolism	44
Apoptosis and survival_Lymphotoxin-beta receptor signaling	45	Immune response_Generation of memory CD4+ T cells	45	Regulation of lipid metabolism_Regulation of lipid metabolism via LXR, NF-Y and SREBP	45	Development_Role of IL-8 in angiogenesis	45
DNA damage_ATM / ATR regulation of G2 / M checkpoint	46	Development_TGF-beta-dependent induction of EMT via MAPK	46	Development_WNT signaling pathway. Part 2	46	Glutathione metabolism / Human version	46
Role of Tissue factor-induced Thrombin signaling in cancerogenesis	47	Immune response_Role of PKR in stress-induced antiviral cell response	47	Development_Leptin signaling via JAK/STAT and MAPK cascades	47	Development_Regulation of lung epithelial progenitor cell differentiation	47
Immune response_IL-18 signaling	48	Immune response_CD137 signaling in immune cell	48	Cytoskeleton remodeling_Neurofilaments	48	Breast cancer (general schema)	48
G-protein signaling_H-RAS regulation pathway	49	Cell cycle_Regulation of G1/S transition (part 1)	49	Development_BMP7 in brown adipocyte differentiation	49	Glutathione metabolism / Rodent version	49
Apoptosis and survival_TNFR1 signaling pathway	50	Immune response_CCR5 signaling in macrophages and T lymphocytes	50	Transport_RAB3 regulation pathway	50	Immune response_TLR3 and TLR4 induce TICAM1-specific signaling pathway	50

## Sheet: Supp Table 2 - all CD markers
Fold change for all CD markers compared between hMSC-TERT and primary hMSC
Gene Symbol	FC (hMSCTERT/p hMSC)	P.Value	adj.P.Val	STRO +ve ?
CD9	7.13455	0.000605241	0.00366821	NEG		* red highlighting indicates those CD markers which are dignificantly differentially expressed between primary hMSC and hMSC-TERT4 cells
THY1	3.64972	0.000229885	0.0017056	POS
CD44	2.56355	0.00195633	0.00919542	POS		** Duplicate gene symbols indicate multiple Illumina probes per gene
ITGA3	2.45874	0.0297628	0.0774274	POS
CD97	2.34883	0.00152901	0.00756558	POS		*** STRO +ve POS indicates the CD markers expressed in STRO+ve hMSC
CD82	2.18056	4.00449e-05	0.000418224	POS
CD82	1.91276	4.67305e-05	0.000472417	POS
CD276	1.85981	0.0241094	0.0658228	POS
ITGA3	1.77166	0.288926	0.429497	POS
NT5E	1.58327	0.035935	0.0897624	POS
ANPEP	1.52757	0.02564	0.0690299	POS
CD97	1.51432	0.0354668	0.0888533	POS
CD63	1.41071	0.00856665	0.0291913	POS
ITGA4	1.38256	0.0179469	0.0522861	NEG
CD44	1.38109	0.206057	0.336092	POS
SELE	1.30885	0.411773	0.554417	NEG
PVRL3	1.26366	0.277373	0.4171	POS
ICAM3	1.20299	0.0426696	0.102748	POS
NRP1	1.1921	0.290433	0.431182	POS
CD58	1.18813	0.0648086	0.140475	POS
ITGAE	1.13346	0.149836	0.265465	POS
PVRL3	1.13317	0.480222	0.617063	POS
CD276	1.13254	0.285318	0.42572	POS
ITGA2	1.12744	0.694849	0.79374	NEG
CD58	1.11861	0.246291	0.383654	POS
TNFRSF1A	1.10868	0.424385	0.56579	POS
CD276	1.07865	0.703909	0.800631	POS
CD44	1.0786	0.658017	0.765381	POS
PVRL2	1.0675	0.638869	0.750895	POS
HLA-A	1.06256	0.699993	0.797561	POS
SPP1	-1.02775	0.957932	0.974318	NEG
CD14	-1.03724	0.94651	0.967758	NEG
B2M	-1.04573	0.652795	0.761399	POS
SLC3A2	-1.05033	0.843957	0.901821	POS
ALCAM	-1.05143	0.727312	0.817706	POS
ENG	-1.07369	0.789703	0.863269	POS
ITGB1	-1.08018	0.386302	0.529948	POS
ITGB2	-1.09981	0.674276	0.777797	POS
SLC3A2	-1.12722	0.66063	0.767388	POS
CD14	-1.12848	0.872957	0.920696	NEG
ITGB1	-1.13226	0.317587	0.460783	POS
ITGB2	-1.13398	0.551199	0.677392	POS
HLA-A	-1.161	0.279586	0.419521	POS
B2M	-1.18232	0.0917787	0.183526	POS
ITGB1	-1.18426	0.241496	0.378171	POS
SPP1	-1.22166	0.653067	0.761533	NEG
KIT	-1.24406	0.437811	0.578175	NEG
NRP1	-1.25715	0.0215948	0.0604363	POS
KIT	-1.28027	0.627169	0.7413	NEG
CD99	-1.35364	0.0478954	0.111992	POS
PDGFRA	-1.36402	0.575618	0.698347	POS
ITGB1	-1.37399	0.387992	0.531635	POS
PECAM1	-1.38253	0.533936	0.663606	NEG
ITGA5	-1.38295	0.014752	0.0448327	POS
SLC3A2	-1.41622	0.220058	0.353206	POS
MME	-1.42295	0.35436	0.498927	NEG
VCAM1	-1.48842	0.132574	0.24233	POS
COL1A1	-1.50222	0.074474	0.156362	POS
PVRL2	-1.50289	0.0137809	0.0423648	POS
VCAM1	-1.51609	0.185005	0.310943	POS
PDGFRA	-1.54036	0.387269	0.530925	POS
ITGAV	-1.65854	0.00828008	0.0284625	POS
NCAM1	-1.68977	0.420716	0.562653	POS
IFNGR1	-1.75158	0.00414083	0.0164965	POS
VCAM1	-1.86031	0.0674724	0.144827	POS
TFRC	-1.86837	7.00824e-05	0.000650715	POS
ITGA1	-1.91228	0.00261155	0.011548	POS
TNFRSF1B	-2.12907	9.14074e-05	0.000803425	NEG
COL3A1	-2.48009	0.00559411	0.0209547	POS
CD164	-2.49258	1.51528e-08	9.98257e-07	NEG
IL1R1	-2.91514	0.0164247	0.0487795	POS
PVRL2	-3.62347	0.00647043	0.0234625	POS
HLA-DRA	-4.71782	0.00208375	0.00965006	NEG
CD109	-7.35575	8.61447e-09	6.4668e-07	NEG
ITGB3	-9.02785	1.87723e-07	6.89492e-06	NEG
HLA-DRA	-21.1345	5.58524e-05	0.000545343	NEG
ICAM2	-43.6461	3.0667e-05	0.000336009	NEG

## Sheet: Supp Table 3 - OB,AD,CC markers
Fold change for all OB markers compared between hMSC-TERT and primary hMSC						Fold change for all Adipocyte markers compared between hMSC-TERT and primary hMSC								Fold change for all Chondrocyte markers compared between hMSC-TERT and primary hMSC
gene symbol	FC (hMSCTERT/p hMSC)	P.Value	adj.P.Val			gene symbol	FC	P.Value	adj.P.Val					gene symbol	FC	P.Value	adj.P.Val
COL4A5	317.564	1.11524e-07	4.7817e-06			LEP	4.13719	0.00126617	0.00648302					CD44	2.56355	0.00195633	0.00919542
CD24	57.2964	5.98813e-08	2.9102e-06			LEP	2.20995	5.18753e-06	8.36087e-05					FOXC2	1.74887	0.000287004	0.002046
COL4A5	43.1563	3.82332e-07	1.16192e-05			CLTCL1	1.80255	0.0034117	0.0141883					CTSB	1.38151	0.0294136	0.0767692
BMP4	9.21289	0.000185281	0.00143048			CLTCL1	1.79627	0.118874	0.223428					CD44	1.38109	0.206057	0.336092
BMP4	9.13313	0.000123419	0.00102777			SLC27A1	1.35625	0.0499257	0.115387					CCDC80	1.33911	0.184096	0.309742
CD24	8.05367	0.00010378	0.000891407			DLK2	1.32382	0.210956	0.342093					CD151	1.08931	0.464492	0.602573
ALPL	7.582	0.0111291	0.0356956			ADIPOR2	1.31673	1.96943e-05	0.000239705					CD44	1.0786	0.658017	0.765381
CLEC3B	7.37147	0.000323092	0.00224166			SLC27A6	1.30338	0.376135	0.51947					CTSB	1.05898	0.658196	0.765547
TNFRSF11B	4.49633	0.0281014	0.0740156			ADIPOR1	1.05968	0.398025	0.541237					CCDC80	-1.05049	0.86784	0.917315
MFAP5	3.81967	0.00869922	0.0295606			BSCL2	1.05826	0.689239	0.789417					CD151	-1.10706	0.186296	0.312509
SCARB1	3.65042	4.11383e-07	1.22482e-05			ADIPOR1	-1.02629	0.631125	0.744915					SOX9	-1.16812	0.461614	0.6001
CXCL2	3.26276	0.193693	0.321408			SLC27A5	-1.32013	0.0753706	0.157812					ANXA6	-1.17096	0.136827	0.248332
OAS3	3.16035	0.0159136	0.0475985			PPARGC1A	-2.06623	0.295794	0.437295					ANXA6	-1.32209	0.000679255	0.00400904
COL7A1	3.04286	4.40097e-07	1.29545e-05			PLIN2	-3.00693	2.33224e-09	2.41994e-07					CD151	-1.38841	0.0324263	0.0827282
IFIT1	2.8931	0.00353592	0.0145764			PLIN2	-3.14459	5.24575e-11	1.37797e-08					COL4A1	-1.40948	0.00204633	0.00952992
PTHLH	2.8506	0.204561	0.334361			PPARG	-3.75292	0.114016	0.216315					MATN3	-1.77787	0.00318781	0.0134677
HSPG2	2.68347	0.00579652	0.0215542			PPARG	-4.16422	0.306415	0.448528					FOXC1	-2.01879	0.00115806	0.00604008
CTSK	2.66213	0.0344676	0.0868259											MIA	-2.81816	0.00154966	0.00764179
ITGA7	2.52435	4.64387e-05	0.000470865
IFIT3	2.39651	0.0327721	0.0834359
OAS1	2.37781	0.000131272	0.00107887
IGFBP5	2.26413	0.247692	0.38504
EPHA2	2.22337	0.00176696	0.0084744
FBN2	2.21659	0.00548197	0.0206382
BMP2	2.13867	0.169716	0.291648
MX1	2.11309	0.154573	0.271838
ISG15	1.8805	5.9478e-05	0.000569847
JUNB	1.85297	0.00262556	0.0115976
PTHLH	1.80562	0.15891	0.277818
FGF1	1.71012	0.00745503	0.0261848
WWOX	1.65322	0.00371542	0.0151478
IGF1R	1.5583	0.175174	0.298307
TUFT1	1.55299	0.137191	0.248776
IGFBP5	1.50579	0.556952	0.682323
CYR61	1.47172	0.0383205	0.0945236
DLX5	1.4587	0.542295	0.670383
OAS1	1.45216	0.467597	0.605792
PEPD	1.37637	0.000425464	0.00279207
OAS1	1.37354	0.103437	0.200723
HPRT1	1.36952	0.00111978	0.00588891
HPRT1	1.3538	0.00660651	0.0238307
COL12A1	1.30762	0.461126	0.599692
TBX3	1.30493	0.075118	0.157428
VDR	1.28511	0.142954	0.256359
COL4A2	1.23131	0.229983	0.364572
SMAD3	1.20661	0.174026	0.296843
THBS2	1.20249	0.669011	0.77435
COL12A1	1.18112	0.594997	0.715209
COL8A1	1.17674	0.604201	0.722557
HDAC5	1.16179	0.519779	0.651237
NFYB	1.15447	0.30262	0.444757
NPR3	1.12838	0.865004	0.915332
ITGA2	1.12744	0.694849	0.79374
MFAP2	1.12538	0.673274	0.777005
FIGNL1	1.1069	0.669167	0.774436
IL8	1.10352	0.881964	0.92685
IFIT3	1.09251	0.907816	0.943673
ITGA10	1.05149	0.814882	0.880546
GAPDH	1.03239	0.602009	0.720467
GAPDH	-1.01707	0.786012	0.860847
DCN	-1.02702	0.903366	0.940908
GAPDH	-1.03221	0.559372	0.68456
ACTB	-1.03367	0.689109	0.789336
FBN1	-1.03523	0.819655	0.884207
B2M	-1.04573	0.652795	0.761399
ACTB	-1.05053	0.480682	0.617406
ITGB1	-1.08018	0.386302	0.529948
HOXD3	-1.08785	0.535238	0.664667
TGFB3	-1.09875	0.825255	0.887986
FIGNL1	-1.10363	0.690561	0.790452
BGN	-1.13125	0.441837	0.581849
ITGB1	-1.13226	0.317587	0.460783
IL8	-1.1329	0.835334	0.894886
COL16A1	-1.13649	0.412395	0.55508
IFIT3	-1.15663	0.623838	0.738499
DCN	-1.16697	0.550457	0.676683
SOX9	-1.16812	0.461614	0.6001
B2M	-1.18232	0.0917787	0.183526
ITGB1	-1.18426	0.241496	0.378171
ACTB	-1.2027	0.0208095	0.0587856
EXT2	-1.21513	0.0404366	0.0984674
TGFBR2	-1.21975	0.14299	0.256374
GLI2	-1.24029	0.400932	0.544369
COL14A1	-1.24415	0.780532	0.857394
ADA	-1.25798	0.442919	0.582746
SMAD6	-1.26484	0.669319	0.774436
EXT2	-1.26782	0.0145824	0.0443781
THBS3	-1.28695	0.19334	0.321037
SPARC	-1.29709	0.107459	0.206806
TGFBR2	-1.30599	0.0428812	0.10315
DCN	-1.32536	0.381206	0.524757
FGF2	-1.33217	0.225613	0.359668
COL1A2	-1.35794	0.186141	0.312372
ITGB1	-1.37399	0.387992	0.531635
COL11A1	-1.37504	0.321335	0.465114
COL1A2	-1.38923	0.127463	0.2351
PLOD2	-1.39475	0.00121658	0.00628492
LOX	-1.40655	0.227995	0.362195
COL4A1	-1.40948	0.00204633	0.00952992
THBS1	-1.418	0.173333	0.295904
EXT1	-1.42366	0.0043714	0.0172037
COL5A1	-1.42399	0.140462	0.25307
COL6A2	-1.45698	2.17615e-05	0.000258202
TBX15	-1.46718	0.0386749	0.0951152
LUM	-1.47611	0.016511	0.048976
COL6A2	-1.48256	0.171428	0.293545
VCAM1	-1.48842	0.132574	0.24233
COL1A1	-1.50222	0.074474	0.156362
COL6A1	-1.5058	4.50525e-05	0.000459876
PLOD3	-1.50741	5.65575e-07	1.57119e-05
FZD1	-1.50891	0.199454	0.328133
VCAM1	-1.51609	0.185005	0.310943
SERPINH1	-1.52251	0.00315662	0.0133686
FN1	-1.52506	0.0460671	0.10887
FN1	-1.54051	0.075759	0.158451
COL6A2	-1.56061	6.99068e-06	0.000104971
COL5A2	-1.5616	0.0520846	0.119107
COL11A1	-1.57002	0.0430745	0.103494
FGF2	-1.58027	0.0542036	0.122745
TGFBR2	-1.5949	0.224445	0.358311
VEGFA	-1.60469	0.00830019	0.0284986
COL8A1	-1.65419	0.132664	0.242377
ITGAV	-1.65854	0.00828008	0.0284625
FZD1	-1.66119	0.100626	0.196517
MX2	-1.71277	0.103856	0.201329
CTHRC1	-1.73374	0.00276709	0.0120755
MFAP2	-1.77949	0.419449	0.561679
COL8A1	-1.80319	0.0427283	0.102845
IFI27	-1.84003	0.0779276	0.161646
VCAM1	-1.86031	0.0674724	0.144827
VEGFA	-1.90216	5.198e-05	0.000516613
PLOD2	-1.96052	8.17909e-05	0.000735409
MFAP2	-1.97336	0.0564549	0.126586
FN1	-1.9794	0.000463744	0.00298037
SGCD	-2.017	0.149801	0.265448
LUM	-2.034	0.00107502	0.0056954
CDH11	-2.0547	0.0770111	0.160359
SFRP1	-2.16876	0.140161	0.252711
COL8A2	-2.29596	0.0211677	0.0595461
COL3A1	-2.48009	0.00559411	0.0209547
CTHRC1	-2.51823	7.05983e-05	0.000654628
WWOX	-2.54874	0.00290926	0.0125847
PDGFA	-2.63449	0.00324074	0.0136386
GDF5	-2.6583	0.167368	0.288785
SGCD	-2.82622	0.0116596	0.0370423
ELN	-2.85363	0.222852	0.356563
ICAM1	-2.88188	4.93183e-07	1.41473e-05
COL8A2	-3.09188	0.0110981	0.0356045
FMOD	-3.31349	0.022304	0.06192
PLOD2	-3.32377	1.82521e-07	6.79783e-06
POSTN	-3.4889	2.07685e-05	0.00024927
IGF2	-3.71912	0.00853682	0.0291231
POSTN	-3.78782	4.12134e-06	6.95333e-05
ELN	-3.83772	0.0909478	0.18237
TGFB2	-5.0086	0.00382308	0.0154743
GREM1	-5.71198	0.048505	0.112997
SGCD	-6.1724	0.0031316	0.0132898
BST2	-6.37369	1.27285e-08	8.68884e-07
GREM1	-7.23483	0.0634837	0.138215
COL18A1	-8.80237	5.84812e-05	0.000563623
INS-IGF2	-17.3811	0.105578	0.203924
IGF2		NA	NA

## Sheet: Supp Table 4 DE TFs
Transcription factors significantly differentially regulated between hMSC-TERT and primary hMSC
Gene symbol	FC (hMSC-TERT/p hMSC)	adj.P.Val	Functional annotation
TFAP2A	29.6338	1.12752e-06	*	Transcription factors with a single asterisk are involved in skeletal system development
MKX	14.944	1.53581e-07
ZNF365	14.0992	1.28568e-06		Transcription factors with a double asterisk are involved in skeletal system development and mesenchymal stem cell differentiation
FOSB	10.415	0.000656907
FOS	9.57878	0.0412649		Transcription factors with a triple asterisk are involved in mesenchymal stem cell differentiation
GATA2	9.05146	0.00385389
HSF1	7.72107	0.0139441
CASZ1	6.63998	0.00403472
PAX6	6.51568	0.00773187
SREBF1	4.88675	2.45252e-06
FOXM1	4.67231	0.000553516
CLOCK	4.60986	9.1756e-08
KLF12	3.63912	0.00948127
EGR1	3.50866	0.00408616
E2F2	3.49897	0.0218099
SHOX2	3.44195	0.0149844	*
TP63	3.40422	0.00499926	*
TBX18	2.91959	0.00823978
ZFHX3	2.83247	2.33132e-06
FOSL1	2.78458	0.00998319
NR3C2	2.77786	3.91474e-05
ZNF93	2.71996	2.66009e-07
RAX2	2.69431	0.00974381
ZNF483	2.66995	1.81732e-05
ZNF626	2.57797	0.00275442
NFKB2	2.51807	0.00156598
RFX4	2.5048	0.000862717
ADNP	2.47079	0.000313489
FOXF2	2.45861	2.97147e-05
ZNF682	2.43169	1.08938e-05
ZNF219	2.43141	1.62128e-05
MAFF	2.2544	0.000152965
ZNF493	2.23362	0.0228261
ZNF14	2.16293	2.99884e-05
ZNF223	2.11189	7.77523e-06
ZMAT3	2.09285	6.79197e-06
ZNF394	2.07353	1.84371e-05
KLF15	2.07144	0.00491968
ZNF652	2.04901	2.80075e-06
CREB1	2.03322	2.57808e-05
ZFP36L2	2.00185	0.0382785
GABPA	-2.00627	0.000129736
BCLAF1	-2.00967	0.00021257
FOXC1	-2.01879	0.00604008	**
TEF	-2.02137	0.0155758
ZSCAN2	-2.03125	2.37416e-05
ZNF395	-2.04968	0.0330028
GLIS3	-2.05565	0.00896992
EBF1	-2.05964	0.00413752
ZNF260	-2.06378	9.50575e-05
ZSCAN12	-2.06884	0.0198436
HOXA4	-2.07743	0.0111835	*
ZNF12	-2.09653	0.00171329
ZNF234	-2.10424	5.22835e-05
ZNF616	-2.13567	0.000248563
ZFX	-2.15381	0.000191576
ZNF558	-2.15895	0.0287142
ZNF250	-2.1867	1.93194e-06
ALX1	-2.26241	0.000130521	**
ZNF571	-2.27075	0.00281442
ZNF426	-2.28258	6.18789e-06
ZNF671	-2.2901	4.56201e-05
IRX3	-2.30789	0.00136285
SOX4	-2.31568	0.0163848
ZFP1	-2.32751	0.000590222
MXD1	-2.3327	0.0151133
ZNF436	-2.34155	0.000372327
THRA	-2.34174	0.0110364	*
ZNF608	-2.35716	0.0264014
ZNF254	-2.36235	0.00186927
ZNF326	-2.36435	0.00056141
PLAG1	-2.38569	0.00274419
HES4	-2.45048	0.0339357
ZNF165	-2.46866	0.000446708
ZNF502	-2.50276	0.00209612
ZNF79	-2.51517	0.0137759
ZNF3	-2.51552	2.37579e-07
ZNF323	-2.51666	0.00139411
HOXA2	-2.52249	0.0012055	*
PCGF6	-2.54974	6.40731e-06
RBPJ	-2.59158	4.62665e-05
IRX5	-2.60891	0.00365233
SALL2	-2.61099	0.00608499
KLF11	-2.62904	4.43172e-05
AR	-2.76031	0.00417679
KLF10	-2.76492	0.000139008	*
KCMF1	-2.84246	0.00891194
RORA	-2.93135	0.0213776
ZNF134	-3.04413	0.00334224
SIM2	-3.12498	0.00267094
GATA6	-3.18231	0.0088059
RUNX3	-3.3913	0.00510019
PITX2	-3.54954	6.04367e-05
PKNOX2	-3.64042	0.0147006
HIF1A	-3.71493	1.45921e-07	***
MAF	-3.71865	1.13575e-05
TFEC	-3.77362	0.0127656
ZNF311	-3.78263	0.00412066
SNAI2	-3.82824	2.03902e-08
ZSCAN18	-4.15098	3.26512e-10
KLF7	-4.26188	0.000908781
ZNF703	-4.38434	0.0137026
FOXD4L1	-4.3967	0.0136162
ZNF654	-4.40148	0.000929746
ZNF286A	-4.50949	0.000148603
ID2	-4.60976	0.00670852
EMX2	-4.67283	3.9124e-08
MAFB	-4.73486	0.00157479
SALL4	-4.77278	0.0110878
TEAD2	-5.09805	1.21304e-07
ZNF154	-5.1025	0.00538425
ZNF215	-5.11919	0.000232803
LYL1	-5.23839	4.92125e-07
RARB	-5.70901	2.11729e-06
ZNF280B	-5.88553	1.86147e-06
TSC22D3	-6.12051	1.65445e-05
NPAS1	-6.25635	0.00093116
STAT4	-6.35893	1.64034e-05
RCOR2	-6.47389	0.000140611
RUNX2	-6.53885	1.44701e-05	*
BCL11A	-6.5839	0.00379422
BARX1	-6.7608	0.00515306
BACH2	-7.16082	0.000799328
ZNF667	-7.26322	5.17972e-08
ZNF624	-7.48537	0.000316305
PRDM16	-9.43697	0.0109613
ID1	-9.93384	1.69839e-05
NFE2L3	-10.394	0.000608604
HEYL	-10.4698	0.0451358
ZNF181	-10.6943	0.000329796
MXI1	-21.9753	1.81011e-05
ZNF135	-23.7614	0.000214618
ZNF334	-24.918	2.37579e-07
TSHZ2	-26.3562	1.38784e-08
SOX11	-130.271	2.83974e-06

## Sheet: Supp Table 5 All TFs
Fold change for all OB markers compared between hMSC-TERT and primary hMSC
gene symbol	FC	P.Value	adj.P.Val
TFAP2A	29.6338	1.793e-08	1.12752e-06
TFAP2A	15.1314	4.38046e-10	6.93918e-08
MKX	14.944	1.26649e-09	1.53581e-07
ZNF365	14.0992	2.10026e-08	1.28568e-06
FOSB	10.415	7.09708e-05	0.000656907
FOS	9.57878	0.0133288	0.0412649
GATA2	9.05146	0.000646277	0.00385389
HSF1	7.72107	0.0033382	0.0139441
CASZ1	6.63998	0.000685797	0.00403472
PAX6	6.51568	0.00157418	0.00773187
TEAD4	5.14523	0.0347597	0.087394
SREBF1	4.88675	4.81002e-08	2.45252e-06
FOXM1	4.67231	5.71601e-05	0.000553516
CLOCK	4.60986	6.49968e-10	9.1756e-08
FOXM1	4.11267	0.000128574	0.00106048
SREBF1	4.02025	7.17941e-08	3.33831e-06
KLF12	3.63912	0.00203268	0.00948127
EGR1	3.50866	0.000697633	0.00408616
E2F2	3.49897	0.00588444	0.0218099
SHOX2	3.44195	0.00366161	0.0149844
TP63	3.40422	0.000904599	0.00499926
ZFPM2	3.20589	0.0223639	0.0620699
ARNT2	3.08802	0.0548163	0.123753
TBX18	2.91959	0.0017065	0.00823978
ZFHX3	2.83247	4.51615e-08	2.33132e-06
FOSL1	2.78458	0.00217492	0.00998319
NR3C2	2.77786	1.97133e-06	3.91474e-05
ZNF93	2.71996	2.62779e-09	2.66009e-07
TFAP2A	2.70502	0.00257936	0.0114545
RAX2	2.69431	0.00210916	0.00974381
TCF19	2.67184	0.0862772	0.175188
ZNF483	2.66995	7.05839e-07	1.81732e-05
ZNF626	2.57797	0.0004181	0.00275442
LEF1	2.55268	0.0319159	0.0817679
NR3C2	2.53562	0.00354091	0.0145803
POU2F1	2.52655	0.0352966	0.088538
NFKB2	2.51807	0.000207293	0.00156598
RFX4	2.5048	9.98577e-05	0.000862717
EHF	2.50376	0.0322674	0.0825101
NRF1	2.48858	0.125088	0.232206
ADNP	2.47079	2.79771e-05	0.000313489
FOXF2	2.45861	1.35744e-06	2.97147e-05
ZNF682	2.43169	3.50012e-07	1.08938e-05
ZNF219	2.43141	5.91418e-07	1.62128e-05
MAFF	2.2544	1.11967e-05	0.000152965
ZNF493	2.23362	0.00623889	0.0228261
HOXA7	2.20233	0.035674	0.089269
KLF6	2.17917	0.0448516	0.106665
ZNF14	2.16293	1.37283e-06	2.99884e-05
BMP2	2.13867	0.169716	0.291648
ZNF223	2.11189	2.22931e-07	7.77523e-06
ZMAT3	2.09285	1.81647e-07	6.79197e-06
ZNF394	2.07353	7.17869e-07	1.84371e-05
KLF15	2.07144	0.000886405	0.00491968
NFIB	2.06356	0.0615448	0.135095
ZNF652	2.04901	5.69544e-08	2.80075e-06
ISL2	2.04477	0.0718704	0.15222
CREB1	2.03322	1.12306e-06	2.57808e-05
FOXD2	2.02132	0.0219294	0.0611091
ZFP36L2	2.00185	0.0121539	0.0382785
PRDM8	1.96195	0.0141412	0.0432575
ZNF37A	1.94406	0.086352	0.1753
NPAS4	1.93983	0.126599	0.234069
MAFF	1.93906	0.204642	0.33444
NFKB2	1.93521	5.64187e-05	0.000548642
FOXQ1	1.93511	0.0818296	0.167948
ZNF549	1.92992	4.16471e-06	7.00373e-05
MSX2	1.91088	0.0717747	0.152095
WHSC1	1.8947	0.0171412	0.05042
SIX2	1.89036	0.0266651	0.0711488
ETV4	1.88907	0.277636	0.417382
JUNB	1.85297	0.00262556	0.0115976
ZNF486	1.81369	3.36234e-05	0.00036228
HOXB4	1.81275	0.0063213	0.0230382
AIRE	1.80598	3.82523e-06	6.55367e-05
CUX1	1.80571	3.64475e-06	6.29774e-05
CREB1	1.80384	6.50134e-06	9.91207e-05
TEAD4	1.80374	0.000678907	0.00400904
EBF3	1.78433	0.182647	0.307879
RELB	1.78197	0.00086435	0.00482826
PITX1	1.77392	0.00641661	0.0233037
TRERF1	1.77287	0.000197649	0.00150629
MAFF	1.76697	0.0147498	0.0448327
IRF3	1.75901	5.77528e-06	9.11396e-05
KLF4	1.75877	0.000554773	0.00343252
SOX18	1.7576	0.361006	0.505335
FOXC2	1.74887	0.000287004	0.002046
ZNF430	1.74728	2.16424e-05	0.000257311
RFX5	1.74091	1.52416e-07	5.96781e-06
MITF	1.73634	0.0810462	0.166588
MYBL1	1.73124	0.337782	0.482924
AFF3	1.71768	0.13976	0.252156
PPARD	1.70624	1.29946e-06	2.89029e-05
MAX	1.70293	0.000402955	0.00267417
ZFP64	1.70083	0.0250115	0.0677154
TOE1	1.69935	0.0092833	0.0310671
MAX	1.69828	0.0700946	0.149312
SREBF2	1.69632	0.00281205	0.0122365
AHR	1.69629	4.75481e-05	0.000479454
TBX19	1.68547	0.04273	0.102845
PBX1	1.67994	0.0495538	0.114821
ZFP64	1.67633	0.000153639	0.00123159
ZNF93	1.66377	0.0354269	0.0887848
TBX22	1.66027	0.125512	0.23267
ZNF341	1.65705	2.39132e-05	0.000277078
ZNF563	1.64916	0.0213573	0.0599495
ESRRA	1.6456	0.00220764	0.0100976
EZH2	1.63655	0.000631867	0.00379193
MYB	1.63216	0.170816	0.292931
ZHX2	1.63017	0.0213814	0.0600064
KLF4	1.62985	0.0474834	0.111254
ZNF318	1.62456	0.000342127	0.0023486
HIVEP1	1.62347	2.17936e-05	0.000258435
SCRT1	1.62174	0.00452565	0.0176734
BNC1	1.61719	0.0769723	0.16031
BNC1	1.61359	0.0602137	0.132776
INSM1	1.612	0.00199817	0.00935607
ATF4	1.61037	0.00113576	0.00595173
KLF13	1.60348	0.000634954	0.00380496
DRAP1	1.59902	0.000713565	0.00415253
ZNF574	1.59398	0.220811	0.354061
BATF3	1.5936	0.27597	0.415718
PAX6	1.59132	0.380561	0.524256
DEAF1	1.58757	0.00277276	0.0120959
ZNF669	1.58689	0.00642789	0.0233283
PPARA	1.5868	0.20078	0.329792
EGR2	1.57831	0.121594	0.227346
CIZ1	1.57697	0.0381321	0.0941821
HOXC10	1.56484	0.0199362	0.0567045
SOX30	1.55628	0.259562	0.39817
SP110	1.55595	0.000106059	0.000908728
ZNF655	1.55587	0.000902228	0.00498882
ZBTB7A	1.55444	0.00015936	0.00126999
NFAT5	1.55118	0.0482229	0.112479
ZNF839	1.5349	0.00066542	0.0039465
STAT6	1.52668	0.000554241	0.00343024
PPARD	1.52197	0.0860018	0.174766
ATF3	1.51387	0.0968662	0.191091
MSC	1.50935	0.08304	0.169878
NR2F1	1.50767	0.210683	0.341756
MAZ	1.50192	0.000133563	0.0010938
IKZF2	1.49642	0.0105177	0.0341888
ZNF318	1.49353	0.000423218	0.00278019
ZNF593	1.49116	0.000278084	0.00199337
ZFP62	1.48293	0.185689	0.311868
ZNF74	1.48203	0.0186434	0.0538541
IKZF3	1.47666	0.0281662	0.0741664
OTP	1.47419	0.129213	0.237652
TCF19	1.47153	0.3883	0.531897
TSC22D4	1.46983	0.00355806	0.0146444
ZBTB7B	1.46626	0.0667248	0.143594
ZNF320	1.46534	0.000234677	0.00173638
DLX5	1.4587	0.542295	0.670383
STAT5A	1.44803	0.180201	0.30468
ZHX2	1.44356	0.00553361	0.0207843
ZNF618	1.43285	0.20349	0.333188
ZNF76	1.43136	0.00578965	0.0215394
NFAT5	1.42916	0.092572	0.184681
ZNF571	1.42466	0.124216	0.230937
HOXD8	1.42451	0.0877962	0.177387
HLX	1.41841	0.00106319	0.00564465
BCL6B	1.41649	0.136458	0.247837
DEAF1	1.41226	0.00168339	0.00814784
SP110	1.40587	0.00851321	0.0290704
TCF20	1.40437	0.000114488	0.000967695
ZNF557	1.3953	0.00558187	0.0209277
ZNF585A	1.39504	0.00436488	0.0171908
RFX2	1.38932	0.100099	0.195746
USF2	1.38119	0.00145375	0.00725722
ZNF385D	1.37973	0.24514	0.382348
ATOH7	1.37818	0.401235	0.54455
CIC	1.37682	0.00616797	0.0226317
KLF6	1.37428	0.00124992	0.00641401
ZNF415	1.3665	0.10085	0.196805
MNT	1.36611	0.000602672	0.00365691
RELA	1.36576	0.00368296	0.0150495
ZNF513	1.35783	0.0164612	0.0488701
ZNF629	1.35663	0.0396345	0.096878
ZNF335	1.35536	0.239295	0.37583
RXRG	1.35352	0.0654854	0.141543
ZNF174	1.35031	0.0098219	0.0324354
EZH2	1.34824	0.0911283	0.182573
ZNF75D	1.34314	0.211175	0.342367
ZNF692	1.34294	0.0134504	0.0415361
ZNF629	1.33651	0.000164913	0.00130372
SP110	1.33271	0.000569855	0.00350805
ZXDC	1.32644	0.12998	0.238563
HMBOX1	1.32518	0.0264173	0.070655
NFIX	1.32454	0.0393617	0.0964043
ZNF408	1.32206	0.0038695	0.0156333
ERF	1.31931	0.105838	0.204292
SHOX2	1.31885	0.4981	0.632399
ZNF655	1.31712	0.252191	0.390208
ZNF557	1.31532	0.0225013	0.0623344
ZNF174	1.31374	0.00712935	0.0253206
TBX19	1.31139	0.22298	0.356713
JUND	1.31027	0.00106807	0.00566724
ZKSCAN2	1.30861	0.0012579	0.00644542
TBX18	1.3078	0.525644	0.655932
TFE3	1.30744	0.00156295	0.00768477
PRDM10	1.30632	0.0480527	0.112245
ETV5	1.30555	0.056327	0.126367
TBX3	1.30493	0.075118	0.157428
JDP2	1.30464	0.106452	0.205229
DACH2	1.30165	0.644796	0.755678
ZNF584	1.29855	0.0460946	0.108922
ZNF526	1.2974	0.0131976	0.0409312
GON4L	1.29281	0.00930095	0.0310974
ZNF91	1.2874	0.0862117	0.17511
VDR	1.28511	0.142954	0.256359
RFX4	1.28273	0.285114	0.425507
IRX1	1.28239	0.00404617	0.0162097
ELF4	1.28098	0.00636391	0.0231488
ZNF442	1.27892	0.265519	0.404317
TWIST1	1.27352	0.226296	0.360255
ZNF274	1.27254	0.218714	0.35176
ZNF473	1.27117	0.000868491	0.00484748
ZSCAN2	1.26532	0.0333307	0.0845057
TCF7	1.26367	0.287413	0.427768
ZNF202	1.26336	0.170008	0.292029
GLI3	1.26077	0.199734	0.328464
ZNF274	1.25554	0.0381589	0.094237
TSC22D1	1.25456	0.0444455	0.105906
NR4A2	1.24874	0.560937	0.685972
ZNF133	1.24764	0.0109205	0.0351786
TGIF1	1.24699	0.0150167	0.0454266
TBX21	1.2462	0.131095	0.24005
ZNF609	1.24383	0.0516167	0.118333
NR1H2	1.24254	0.0180241	0.0524482
SKI	1.23713	0.119795	0.224814
ZNF75D	1.23708	0.0133632	0.041353
SP110	1.23422	0.397665	0.540996
STAT5B	1.23175	0.15311	0.269838
ZHX3	1.22863	0.291326	0.432199
ZFHX4	1.22709	0.364669	0.509028
ZNF385A	1.22257	0.526054	0.656365
TGIF1	1.22212	0.04252	0.102485
FOXN2	1.22198	0.0501504	0.115764
NFATC4	1.22112	0.396682	0.540153
NFE2L1	1.22111	0.0670574	0.14419
E2F4	1.21866	0.114664	0.217267
MTF1	1.21197	0.0543727	0.122994
TGIF1	1.20878	0.484281	0.62055
ZNF226	1.2075	0.359787	0.504071
SMAD3	1.20661	0.174026	0.296843
TLX2	1.20435	0.787047	0.861463
NFKB1	1.20376	0.0409666	0.0996061
CEBPB	1.20328	0.135636	0.246581
PREB	1.19409	0.00678015	0.024326
EN1	1.1937	0.570069	0.693927
HOXB2	1.19021	0.343517	0.488558
ZNF331	1.18604	0.52068	0.651973
FOXG1	1.18449	0.615182	0.731811
STAT1	1.18116	0.258402	0.396836
SMAD2	1.18033	0.0587763	0.130452
ZNF32	1.17935	0.0656276	0.141762
PRDM10	1.17782	0.158295	0.277116
CREB1	1.17498	0.590755	0.711025
STAT2	1.17197	0.130962	0.239954
ZKSCAN5	1.1704	0.0774634	0.161026
MLLT3	1.16961	0.504443	0.637979
RFX7	1.16941	0.0187707	0.0541689
WHSC1	1.16773	0.748754	0.83252
PAWR	1.16751	0.299604	0.441231
ZBED4	1.16216	0.127226	0.234842
NR3C1	1.16145	0.412008	0.554689
ELF2	1.16134	0.0708656	0.150568
ZNF337	1.15977	0.0931626	0.18561
UBP1	1.15737	0.0473983	0.11113
ZNF761	1.15505	0.433198	0.573653
NFYB	1.15447	0.30262	0.444757
BBX	1.15246	0.0953687	0.188879
ZNF384	1.15193	0.296262	0.437832
ZNF268	1.15099	0.443936	0.583739
SP1	1.1496	0.244573	0.381751
ZIK1	1.14881	0.333295	0.477893
ZNF329	1.14637	0.0114763	0.0365525
MLX	1.14592	0.214946	0.347045
ZNF462	1.14583	0.302552	0.444689
ZNF24	1.14265	0.339427	0.484609
ZNF700	1.1388	0.153783	0.270742
ZNF672	1.13797	0.0439525	0.10504
IRF8	1.13784	0.738775	0.825582
PROP1	1.13444	0.671595	0.775826
ZNF226	1.13322	0.482349	0.618876
TFDP1	1.13192	0.143687	0.257184
ZNF444	1.13148	0.093141	0.185584
ZNF16	1.13101	0.521454	0.652548
TFDP1	1.12874	0.101332	0.197524
STAT1	1.12726	0.457489	0.596495
TFAM	1.1259	0.185573	0.31176
ZBTB47	1.12508	0.442029	0.581865
GMEB1	1.12194	0.449818	0.589568
ZNF14	1.12047	0.227216	0.361338
ZNF688	1.11434	0.282321	0.422636
MSX1	1.11285	0.531107	0.660952
ZXDB	1.11226	0.427111	0.568167
CREB3	1.10654	0.483305	0.619795
RFX1	1.10392	0.392779	0.536422
ZNF473	1.10351	0.478494	0.615766
TBX2	1.10077	0.775417	0.853658
ZNF282	1.09274	0.407381	0.55037
ZBTB24	1.08833	0.366223	0.510284
ZNF280C	1.08719	0.455133	0.594431
ZNF142	1.08706	0.31743	0.460586
KLF2	1.08623	0.658745	0.765929
STAT1	1.08553	0.460482	0.599192
ETV5	1.08138	0.659605	0.766608
ZFP37	1.08095	0.703991	0.800656
HOXC13	1.0804	0.664809	0.771163
YBX1	1.08002	0.255884	0.394279
RUNX1	1.07858	0.507449	0.640507
GMEB1	1.07821	0.546475	0.673824
DLX1	1.07639	0.639581	0.751476
ZNF384	1.07422	0.438312	0.578635
ZNF618	1.07403	0.484507	0.6208
ZNF586	1.07303	0.479342	0.616358
NFYC	1.0706	0.521707	0.652826
SP2	1.07	0.387296	0.530927
ZBTB40	1.06923	0.56968	0.693576
HIVEP2	1.06885	0.557454	0.682736
EPAS1	1.06817	0.725215	0.816009
UBTF	1.06741	0.559673	0.684786
ZNF407	1.06653	0.352467	0.497273
ZNF562	1.06315	0.498445	0.632609
HLX	1.05403	0.677591	0.780277
TSC22D1	1.05323	0.713716	0.807933
E2F3	1.05312	0.538446	0.667492
NR1D2	1.0517	0.756786	0.838485
ZNF626	1.05131	0.793816	0.866285
ZNF248	1.04868	0.573151	0.696538
ZNF691	1.04847	0.830972	0.891562
ZNF138	1.04739	0.780178	0.85716
RFX5	1.04727	0.832909	0.893165
IKZF4	1.04499	0.772846	0.851686
PLAGL2	1.04402	0.623139	0.738211
ZNF32	1.04305	0.682575	0.784094
FOXO3	1.04297	0.694558	0.793475
ZNF438	1.04104	0.676534	0.779536
ZNF143	1.03845	0.764357	0.845114
ZBTB39	1.0384	0.710731	0.805558
TSC22D1	1.03781	0.872015	0.920497
ZBTB5	1.03752	0.732038	0.82099
ZNF480	1.03351	0.837878	0.897103
ZFPM1	1.03171	0.789539	0.863206
KLF6	1.03123	0.787073	0.861463
SRF	1.02877	0.727353	0.817706
ZNF266	1.02821	0.86446	0.915217
ZNF706	1.02707	0.797769	0.869136
IRF2	1.02443	0.895971	0.936308
ZNF45	1.02367	0.83385	0.89362
IRF9	1.01989	0.899647	0.93873
ZFY	1.01945	0.879482	0.924924
UBTF	1.01426	0.912399	0.946374
ZNF500	1.01146	0.917747	0.950088
ZNF485	1.00503	0.984417	0.990806
CXXC1	1.00464	0.960049	0.97561
MNX1	1.00452	0.984319	0.990765
NFIC	1.00439	0.979701	0.988026
MAZ	1.00285	0.989089	0.993445
TCF7L2	1.00107	0.997634	0.998207
MYC	1.00056	0.996681	0.997595
NFRKB	1.00055	0.997087	0.997813
ZMAT3	-1.00277	0.978321	0.987106
NFIC	-1.00393	0.987745	0.992595
ZNF333	-1.00961	0.958236	0.974483
FOSL2	-1.01119	0.898853	0.938091
PKNOX1	-1.01228	0.894145	0.935129
MYC	-1.01328	0.957492	0.974124
RERE	-1.01444	0.888294	0.931521
ZSCAN16	-1.01583	0.936887	0.961823
ZNF680	-1.01659	0.922599	0.953427
FOXK2	-1.01705	0.921875	0.952822
NR2C2	-1.01753	0.879708	0.925089
PHB2	-1.01788	0.857048	0.911047
ZBTB43	-1.01867	0.83636	0.895801
ZNF682	-1.02104	0.93701	0.961833
ZZZ3	-1.02174	0.781268	0.857779
ZNF319	-1.02445	0.656345	0.763994
TSC22D1	-1.02631	0.921105	0.952263
RFXANK	-1.02737	0.732212	0.821078
JUN	-1.02749	0.849733	0.90573
FLI1	-1.02846	0.898035	0.937661
ZZZ3	-1.02956	0.716572	0.809929
SHOX2	-1.03164	0.879507	0.924924
ZNF668	-1.03178	0.803048	0.872642
ZNF503	-1.03184	0.898825	0.938091
ZNFX1	-1.03213	0.76801	0.848114
SMAD5	-1.03278	0.902114	0.939887
ZNF227	-1.03356	0.858374	0.911616
FOXJ3	-1.03392	0.730323	0.819671
ZNF266	-1.03394	0.746719	0.831281
ZNF684	-1.03545	0.859281	0.912064
ZNF331	-1.03662	0.724505	0.815697
E2F5	-1.03672	0.821457	0.885046
CSDA	-1.03715	0.632589	0.746008
ZEB1	-1.03722	0.944772	0.966713
ZNF644	-1.03763	0.718643	0.81121
ZBTB34	-1.03766	0.62322	0.738211
NR2F6	-1.04137	0.595904	0.715802
HEY1	-1.04149	0.851679	0.907142
CREBZF	-1.04151	0.80279	0.872499
SOX13	-1.04331	0.807035	0.875782
ETV4	-1.04465	0.932749	0.959188
ZNF700	-1.04575	0.745664	0.830463
TCF3	-1.04695	0.740512	0.827093
ZBTB11	-1.04712	0.74452	0.829768
ADNP2	-1.04912	0.496096	0.630434
MEF2D	-1.05351	0.529991	0.659849
KLF12	-1.0541	0.71113	0.805797
ZNF160	-1.05473	0.668627	0.774121
ZBTB9	-1.05585	0.600679	0.719207
DMTF1	-1.05766	0.580068	0.702063
CREB3L1	-1.05785	0.887518	0.931037
ZNF626	-1.05788	0.650047	0.759525
IRF1	-1.05839	0.620112	0.736019
ZNF205	-1.05871	0.857541	0.911197
ZBTB2	-1.05908	0.770249	0.849727
POU6F1	-1.05962	0.770892	0.85008
CTCF	-1.06046	0.581307	0.703071
ZNF251	-1.06265	0.698299	0.796417
NKX3-1	-1.0629	0.711872	0.806286
MYCL1	-1.06587	0.805125	0.874305
ZNF529	-1.06595	0.500365	0.634344
MZF1	-1.06618	0.50664	0.639915
CBFB	-1.06688	0.523419	0.654298
ARID3A	-1.06883	0.505969	0.639339
ZNF358	-1.06894	0.440236	0.580566
ZNF544	-1.06943	0.46273	0.601025
ZNF354A	-1.07002	0.771364	0.850278
POU3F2	-1.07012	0.946498	0.967758
TSC22D2	-1.07177	0.619858	0.73582
PBX4	-1.07226	0.719655	0.811955
ZNF398	-1.07254	0.662907	0.769517
ATF4	-1.07442	0.65713	0.764809
MYBL2	-1.07519	0.740906	0.827295
TFDP2	-1.07524	0.551953	0.67796
ZNF706	-1.07778	0.421604	0.563369
NR2F2	-1.08029	0.384496	0.52808
XBP1	-1.08055	0.368798	0.512304
ZNF624	-1.08171	0.822072	0.885617
ZNF623	-1.08182	0.68377	0.78504
ETS2	-1.08271	0.772725	0.851598
ZBTB48	-1.08593	0.295037	0.436456
ZNF419	-1.08707	0.46949	0.607317
ZSCAN29	-1.08863	0.630537	0.744306
ZNF567	-1.08922	0.699723	0.797456
TFDP2	-1.09032	0.543347	0.671243
ELF1	-1.09104	0.222556	0.356172
ZNF771	-1.09115	0.622453	0.737803
DPF2	-1.09172	0.167186	0.288622
ZNF777	-1.09195	0.276365	0.416101
C14orf43	-1.09278	0.281365	0.42155
ZNF225	-1.09433	0.421116	0.562992
ZNF485	-1.09593	0.745107	0.830204
XBP1	-1.09615	0.267401	0.406409
NR1H3	-1.09962	0.730555	0.819796
ZBTB4	-1.10064	0.170744	0.29285
ZNF193	-1.10118	0.342959	0.488011
VEZF1	-1.1026	0.141308	0.254154
YY1	-1.10331	0.191827	0.319255
ZNF512	-1.10764	0.48295	0.619495
BCL11A	-1.10819	0.783446	0.859261
DMTF1	-1.10858	0.264486	0.403308
ZNF304	-1.10859	0.498964	0.633131
ZBTB4	-1.11091	0.36664	0.51066
ETV3	-1.1122	0.621094	0.736806
CREBL2	-1.11266	0.525038	0.655492
CREB1	-1.11317	0.653679	0.762087
KLF3	-1.11458	0.750777	0.834233
TP53	-1.1157	0.225645	0.359673
ZNF626	-1.11642	0.431208	0.571785
ZNF280D	-1.11786	0.205972	0.336085
ATF4	-1.11792	0.3658	0.509982
MEIS1	-1.11836	0.541446	0.669771
ZNF211	-1.11908	0.2003	0.329185
ELF3	-1.11988	0.56845	0.692322
ZNF280D	-1.12218	0.352624	0.497428
ETS1	-1.12308	0.459673	0.59844
CREB5	-1.12381	0.514614	0.646551
ZNF518A	-1.12431	0.28685	0.427172
FOXJ2	-1.12601	0.302994	0.445244
TSHZ3	-1.12722	0.463233	0.601528
ZNF134	-1.1289	0.303324	0.445508
NR3C1	-1.12926	0.191063	0.318341
PRRX1	-1.13187	0.396063	0.539559
PHF20	-1.13213	0.334092	0.478771
ELK1	-1.13269	0.0645858	0.14008
ZNF83	-1.13498	0.37095	0.514328
ZBTB44	-1.13528	0.260972	0.399711
ZFHX2	-1.13572	0.727998	0.81812
ZNF84	-1.13591	0.244681	0.381834
ZNF576	-1.13942	0.112497	0.214138
ZNF589	-1.1395	0.692189	0.79164
GMEB2	-1.13957	0.0977753	0.192344
E2F6	-1.14165	0.0761374	0.159002
ZNF605	-1.14307	0.510122	0.642826
EZH1	-1.14343	0.473385	0.610925
RERE	-1.1445	0.189979	0.317147
ZNF224	-1.14838	0.367791	0.511726
ZNF550	-1.14952	0.440783	0.58103
HOXC9	-1.15165	0.45244	0.591771
ZNF182	-1.15808	0.253541	0.391635
ZNF213	-1.15897	0.147189	0.262074
EZH2	-1.15914	0.716452	0.809882
RUNX2	-1.15962	0.543316	0.671243
NR2C2	-1.16173	0.221134	0.354416
ZBTB38	-1.16283	0.441595	0.581717
USF2	-1.16347	0.183462	0.308876
TUB	-1.1649	0.550618	0.676825
FOXO3	-1.16502	0.0567491	0.126999
THRA	-1.16545	0.448833	0.588692
DR1	-1.16572	0.169917	0.291904
ZNF398	-1.16776	0.193218	0.320901
SOX9	-1.16812	0.461614	0.6001
IRF7	-1.17012	0.466415	0.604714
NR2F2	-1.17388	0.0385227	0.0948757
ZNF277	-1.17479	0.139575	0.251889
ZNF532	-1.17503	0.150785	0.266601
ZNF280D	-1.17521	0.178389	0.30242
NFX1	-1.17526	0.0539943	0.122418
ATF6	-1.17539	0.0629186	0.137311
ZNF823	-1.17786	0.298374	0.440012
ZNF22	-1.17898	0.0477823	0.11179
ZBTB6	-1.1793	0.305101	0.447263
ZNF263	-1.18067	0.0677972	0.145374
E4F1	-1.18199	0.00159432	0.0078097
ZNF622	-1.18258	0.185596	0.31176
DPF1	-1.18369	0.531163	0.660952
ZNF549	-1.18458	0.135494	0.246409
POU3F2	-1.18495	0.796393	0.868093
ZNF579	-1.18994	0.0591536	0.131093
RFXANK	-1.18997	0.0666939	0.143542
IKZF2	-1.19023	0.660374	0.76722
ZNF300	-1.19298	0.596829	0.716542
DLX1	-1.19315	0.208254	0.338597
PRRX1	-1.19334	0.398893	0.542169
ZNF689	-1.19473	0.0191557	0.0549591
ZNF30	-1.1956	0.260044	0.398713
BCLAF1	-1.19621	0.00585578	0.0217231
ZSCAN21	-1.19726	0.0354694	0.0888533
ZBTB17	-1.19875	0.0298967	0.0777074
NFATC1	-1.19962	0.492848	0.628014
ZNF132	-1.20083	0.380898	0.524617
ZNF350	-1.20107	0.140679	0.253286
ZBTB45	-1.20219	0.0134369	0.0415034
NFX1	-1.20344	0.0929279	0.185257
NKRF	-1.20372	0.0466783	0.109951
SOX8	-1.20384	0.494579	0.629315
ZNF236	-1.20397	0.369062	0.512567
IRF7	-1.20681	0.370719	0.514179
NFIA	-1.20799	0.687967	0.78855
C14orf43	-1.21033	0.0576146	0.128437
PRDM4	-1.2109	0.00616737	0.0226317
ZNF74	-1.21107	0.228245	0.362509
ZXDC	-1.21223	0.221307	0.354611
ZNF470	-1.21495	0.273897	0.413406
ZNF275	-1.2197	0.00580889	0.0215917
ETS1	-1.22081	0.133905	0.244098
ZNF511	-1.22088	0.00671773	0.0241438
AEBP2	-1.22252	0.0250415	0.0677702
TRPS1	-1.22334	0.0729044	0.153964
ZNF434	-1.22484	0.0191927	0.0550501
USF1	-1.22567	0.443266	0.583116
ZNF696	-1.23037	0.0987902	0.193784
ZNF167	-1.23345	0.150501	0.266323
HOXB3	-1.23559	0.510252	0.642844
ADNP	-1.2377	0.0296699	0.0772342
ELF2	-1.23994	0.277139	0.416843
GLI2	-1.24029	0.400932	0.544369
ZNF498	-1.24251	0.153023	0.269707
TSHZ1	-1.24432	0.0834459	0.170574
DBP	-1.24571	0.433687	0.574191
ZNF394	-1.24666	0.199266	0.327927
STAT3	-1.24817	0.29905	0.440651
HIC2	-1.24897	0.011439	0.0364642
ZNF514	-1.24901	0.117252	0.22104
RFXANK	-1.25065	0.0014297	0.00716208
FOXP1	-1.25163	0.198266	0.326671
NFE2	-1.25324	0.630088	0.743987
ELK3	-1.25532	0.369102	0.512588
ZNF200	-1.25639	0.0500555	0.115584
TCF4	-1.25658	0.438376	0.578635
SP3	-1.25795	0.0274326	0.0726495
SMAD5	-1.25823	0.00343451	0.014266
FIZ1	-1.26435	0.00208071	0.00964609
TCF25	-1.26618	0.00414733	0.0165161
CEBPG	-1.26783	0.185891	0.31213
YY1	-1.27035	0.00991519	0.0326603
IRX2	-1.27377	0.228527	0.362864
USF1	-1.27383	0.395639	0.539411
ARNTL2	-1.27584	0.654862	0.763037
BNC2	-1.2787	0.0687332	0.147031
ZNF644	-1.27883	0.00571839	0.0213415
RXRB	-1.27947	0.000798465	0.00453593
MEF2A	-1.28299	0.156688	0.274859
ZNF484	-1.28508	0.0452132	0.107304
TGIF1	-1.28561	0.324886	0.468881
PBX3	-1.28654	0.0756362	0.158274
ZNF26	-1.28781	0.0682579	0.146211
ZNF235	-1.28897	0.188802	0.315588
STAT3	-1.29519	0.261413	0.400122
ZNF160	-1.29724	0.048409	0.112849
ZNF697	-1.29775	0.298105	0.439804
ZNF586	-1.29891	0.146814	0.26149
RCOR3	-1.29914	0.00976731	0.0323006
ZNF383	-1.30022	0.126669	0.234103
FOXE3	-1.30052	0.441104	0.581304
ZNF271	-1.3015	0.0249245	0.0675593
ZSCAN2	-1.30315	0.0612836	0.134677
ZKSCAN3	-1.30463	0.0263793	0.0705746
TSC22D2	-1.31024	0.0108248	0.0349576
RXRA	-1.31083	0.209495	0.340175
ZNF430	-1.31295	0.221946	0.355415
SP3	-1.31437	0.00150642	0.00746627
ZNF136	-1.31442	0.159281	0.278138
TCF7L1	-1.31444	0.126215	0.233546
HSF2	-1.31685	0.0128899	0.0401579
TEAD3	-1.3175	0.00614102	0.0225714
PCGF6	-1.31753	0.0074598	0.0261853
ZNF416	-1.31838	0.0347415	0.0873801
TCFL5	-1.32036	0.0662342	0.142782
ZNF175	-1.32143	0.0581202	0.129314
ZNF699	-1.32437	0.0909293	0.182351
ZKSCAN4	-1.32465	0.00120217	0.00622438
ZNF317	-1.32637	0.001038	0.0055417
ZNF565	-1.32864	0.220127	0.353265
PRRX2	-1.33153	0.709011	0.803879
DLX3	-1.33173	0.39729	0.540592
ZNF543	-1.33419	0.259561	0.39817
OSR2	-1.33643	0.547239	0.674285
SNAPC4	-1.33686	0.00270804	0.0118685
SATB1	-1.33744	0.393528	0.537244
HKR1	-1.3384	0.0391179	0.0959318
ZNF643	-1.34108	0.299769	0.44138
ZNF232	-1.34342	0.0115204	0.0366561
ZFP36L1	-1.3454	0.00379242	0.0153862
MEIS2	-1.34726	0.077909	0.161646
ZNF148	-1.35007	0.0309497	0.0798279
NR1D2	-1.35086	0.0243638	0.0663775
ZNF84	-1.35315	0.0188101	0.0542602
ZNF239	-1.35701	0.0398915	0.0973802
ZNF195	-1.36822	0.0326747	0.0832493
ZNF343	-1.36828	0.00625784	0.0228511
ZNF707	-1.37091	0.0985745	0.19353
ZNF490	-1.37199	0.0110098	0.035395
ZSCAN5A	-1.37232	0.0416046	0.10078
NPAS2	-1.37289	0.366042	0.510185
ZNF256	-1.38495	0.0194002	0.0555454
MIER1	-1.38582	0.00029247	0.00207561
RREB1	-1.38826	0.0632028	0.137801
KLF10	-1.39194	0.0173227	0.0508245
ZNF217	-1.39532	0.00748304	0.0262488
KLF9	-1.3975	0.0368145	0.0915817
ZNF669	-1.39797	0.00949242	0.0315836
NR4A2	-1.40118	0.533987	0.663631
ZNF295	-1.40304	0.00172914	0.00832364
IKZF5	-1.40511	0.001686	0.00815756
ZNF230	-1.41139	0.237347	0.373308
PITX2	-1.41194	0.114608	0.217201
SP4	-1.4145	0.0362917	0.0905526
ZNF830	-1.41823	0.0113618	0.0362739
PRDM1	-1.42295	0.565851	0.689966
CEBPZ	-1.42668	0.00059054	0.00360332
ZNF18	-1.43042	0.00100138	0.0053878
ZNF25	-1.4307	0.000721996	0.00419453
STAT3	-1.43411	0.167187	0.288622
ZNF565	-1.43596	0.010785	0.0348615
FOXD4	-1.43747	0.093775	0.186543
ZNF232	-1.43967	0.00260337	0.0115217
HBP1	-1.44735	0.00049299	0.00313147
TFCP2	-1.44907	0.000318968	0.00221897
ZNF22	-1.45537	8.09278e-05	0.000728596
ZNF586	-1.46301	0.000338118	0.00232956
ETV6	-1.46349	0.0139317	0.0427488
GSC	-1.46514	0.142594	0.255846
TBX15	-1.46718	0.0386749	0.0951152
BCL6	-1.47223	0.0251003	0.0678761
ZNF205	-1.4735	0.000563537	0.00347637
ZNF77	-1.47602	0.00333363	0.0139306
NR2E1	-1.47951	0.0715298	0.151685
ZNF252	-1.48308	4.25263e-05	0.000439934
NFX1	-1.48444	0.000766294	0.00439529
ZNF34	-1.4888	0.0013529	0.0068443
ZNF131	-1.49074	0.0359805	0.0898516
GLIS3	-1.49291	0.0272706	0.0723139
KCMF1	-1.49294	1.96467e-05	0.000239278
PAX8	-1.49419	0.664948	0.771282
ZNF414	-1.50304	0.0722345	0.152835
ZNF615	-1.50314	0.0085457	0.0291405
PBX2	-1.50439	0.00248322	0.0111156
ZNF75A	-1.50717	0.0861092	0.17495
ZNF136	-1.51147	0.200772	0.329792
ZNF491	-1.51479	0.0152111	0.0458944
ZFP112	-1.5171	5.01561e-06	8.13791e-05
HIC1	-1.5175	0.127617	0.2353
HES1	-1.52009	0.0247678	0.0672398
ZBTB25	-1.52098	0.0296288	0.0771698
ZNF613	-1.52316	7.0856e-05	0.000656138
MYNN	-1.52336	8.46215e-05	0.000755947
BACH1	-1.5277	0.0436238	0.104524
ETV2	-1.52788	0.0479767	0.112106
TSC22D3	-1.53562	0.0307263	0.0793735
ARID5B	-1.53622	0.10154	0.197855
FOXP1	-1.53825	0.0316236	0.0811892
TBX1	-1.53933	0.105711	0.204142
ZNF276	-1.54218	0.0953561	0.188874
ZNF658	-1.55475	0.158353	0.277171
PCGF6	-1.55537	0.0133417	0.0412926
ZNF621	-1.5571	9.02369e-05	0.000796849
CDC5L	-1.55951	6.04378e-07	1.64034e-05
HOXB7	-1.56892	8.6773e-06	0.000125539
ZFP161	-1.56927	2.59054e-05	0.000295541
GZF1	-1.57046	0.0610105	0.134219
ZNF16	-1.5705	6.81799e-05	0.000636182
ZFP30	-1.57662	0.0555999	0.125047
ZNF564	-1.58134	5.03093e-07	1.43409e-05
DDIT3	-1.58151	0.297965	0.43969
PITX2	-1.58239	0.0618318	0.135501
JAZF1	-1.58732	1.76306e-05	0.000220271
ZNF641	-1.59351	0.0286079	0.0751673
TSC22D3	-1.59476	0.0114496	0.0364842
ZNF519	-1.59925	0.141867	0.254938
ATF1	-1.60165	0.00159414	0.0078097
ZNF583	-1.60189	8.4191e-05	0.00075275
ZNF93	-1.60378	0.0634012	0.138117
ZBTB3	-1.60982	1.30944e-06	2.90131e-05
AHR	-1.61044	0.00531513	0.0201497
TCF12	-1.61264	0.000725401	0.00420795
ZBTB33	-1.62418	2.96564e-06	5.35155e-05
SOX12	-1.6245	0.0342486	0.0863572
BCLAF1	-1.62521	7.36512e-06	0.000109721
ZNF561	-1.62787	0.0183346	0.0531544
HBP1	-1.63133	0.000326099	0.00225875
ZNF626	-1.63195	0.0502617	0.115918
ZNF187	-1.6445	1.61848e-06	3.36202e-05
ZNF302	-1.64582	0.0208954	0.0589881
ZNF7	-1.65186	0.000163135	0.00129114
RLF	-1.65559	3.47154e-06	6.08705e-05
ZFP3	-1.65594	5.467e-05	0.000537683
ZNF283	-1.66645	0.0145777	0.0443703
ZNF33A	-1.66719	0.000163929	0.00129693
CREB3L4	-1.6724	0.304671	0.44698
SP4	-1.68143	0.000239488	0.00176236
FOXO4	-1.68552	0.00230212	0.0104499
ZNF146	-1.69024	8.1849e-08	3.7167e-06
RUNX3	-1.69134	0.203437	0.333178
SATB2	-1.69329	0.000778985	0.00445208
ZNF585A	-1.69709	6.85885e-05	0.000638846
IRF6	-1.6992	0.225041	0.358987
RARA	-1.70127	0.0030298	0.0129799
TFAP4	-1.70774	0.135634	0.246581
ZNF3	-1.71916	0.00444905	0.0174168
ZNF10	-1.72708	0.00194648	0.00916181
KCMF1	-1.73179	0.000311198	0.00217733
ZKSCAN1	-1.73345	0.00457236	0.0178289
ZNF627	-1.73447	4.91869e-06	8.0057e-05
RREB1	-1.74227	0.0256356	0.0690268
ZNF439	-1.746	0.0023601	0.0106773
CEBPA	-1.74719	0.698046	0.796188
ZNF37A	-1.74798	2.28187e-05	0.000267382
MAX	-1.75348	0.000100858	0.000870249
ZNF174	-1.7551	0.000493348	0.0031324
ZBTB41	-1.76156	0.00828713	0.0284726
ZNF433	-1.76209	5.53064e-06	8.80365e-05
ZNF200	-1.76594	2.98636e-07	9.69841e-06
FOXP1	-1.77545	5.81435e-05	0.000561206
ZNF566	-1.77644	0.0430279	0.103406
ZNF2	-1.78231	1.37195e-06	2.99884e-05
SIX4	-1.78585	0.000447293	0.00290251
ZNF281	-1.78611	3.07699e-05	0.000336782
HOXA3	-1.79108	0.0201718	0.0572805
SKIL	-1.8003	0.000117578	0.000989847
PKNOX1	-1.80524	0.00305811	0.0130661
ZNF436	-1.81126	0.000607194	0.00367576
TCF12	-1.81226	7.25677e-05	0.000666338
NFE2L2	-1.83082	1.77165e-07	6.70388e-06
ZNF514	-1.83281	2.36899e-05	0.000275525
MLX	-1.83546	0.00874247	0.0296759
ZNF713	-1.84237	0.018711	0.0540418
ZFP82	-1.84866	1.79282e-07	6.72778e-06
ZNF3	-1.85796	2.11367e-05	0.000253104
ID3	-1.85872	0.136799	0.248304
NFIL3	-1.87186	0.00227635	0.0103548
ZNF189	-1.8792	3.73596e-06	6.42857e-05
HIF3A	-1.89663	0.17181	0.294054
ZNF471	-1.90092	0.00568265	0.0212403
ZNF423	-1.90388	0.188642	0.315501
ZBTB25	-1.90857	0.000682079	0.0040217
HEY1	-1.90977	0.607983	0.725921
MAX	-1.91097	1.40073e-05	0.000183596
ZNF254	-1.92721	0.00755096	0.0264334
FOXO1	-1.94005	0.0450749	0.107074
ZNF517	-1.94845	0.0227801	0.0629556
ZNF333	-1.95052	1.02079e-05	0.000142938
ZNF140	-1.95767	0.00471526	0.0182933
ARNTL	-1.9585	3.30783e-05	0.000357707
ZNF627	-1.96015	8.32624e-07	2.05943e-05
ZNF33B	-1.98322	1.54806e-06	3.25156e-05
OSR1	-1.98645	0.00219672	0.0100602
GABPA	-2.00627	9.03378e-06	0.000129736
BCLAF1	-2.00967	1.67786e-05	0.00021257
MXI1	-2.01745	0.0450149	0.106968
FOXC1	-2.01879	0.00115806	0.00604008
TEF	-2.02137	0.00385342	0.0155758
ZSCAN2	-2.03125	1.0022e-06	2.37416e-05
SIX1	-2.04396	0.0642006	0.139434
FOXD4L1	-2.04762	0.0726969	0.153642
ZNF395	-2.04968	0.0100637	0.0330028
GLIS3	-2.05565	0.00189841	0.00896992
EBF1	-2.05964	0.000709192	0.00413752
ZNF260	-2.06378	6.12432e-06	9.50575e-05
ZSCAN12	-2.06884	0.00521526	0.0198436
ZNF326	-2.07426	0.000225502	0.00167957
HOXA4	-2.07743	0.00250503	0.0111835
ZNF234	-2.08215	5.35726e-07	1.50438e-05
ZNF12	-2.09653	0.000231087	0.00171329
ZNF234	-2.10424	2.87972e-06	5.22835e-05
IRX5	-2.12652	0.00480951	0.0186075
ZNF616	-2.13567	2.06737e-05	0.000248563
ZFX	-2.15381	1.47707e-05	0.000191576
ZNF558	-2.15895	0.00838235	0.0287142
RFX3	-2.16376	0.0909029	0.182333
BACH2	-2.16659	0.000162153	0.00128687
ZNF250	-2.1867	3.58421e-08	1.93194e-06
SHOX	-2.25507	0.12405	0.230712
ALX1	-2.26241	9.10103e-06	0.000130521
NR1I2	-2.26358	0.0699794	0.149159
ZNF571	-2.27075	0.000429649	0.00281442
ZNF426	-2.28258	1.60422e-07	6.18789e-06
ZNF671	-2.2901	2.42038e-06	4.56201e-05
IRX3	-2.30789	0.000174493	0.00136285
SOX4	-2.31568	0.00410646	0.0163848
ZFP1	-2.32751	6.21736e-05	0.000590222
MXD1	-2.3327	0.00370549	0.0151133
ZNF436	-2.34155	3.47352e-05	0.000372327
THRA	-2.34174	0.00245863	0.0110364
ZNF608	-2.35716	0.00753847	0.0264014
ZNF254	-2.36235	0.000257349	0.00186927
ZNF326	-2.36435	5.82098e-05	0.00056141
ZNF385B	-2.38014	0.0188495	0.0543384
PLAG1	-2.38569	0.000416283	0.00274419
HOXA2	-2.3972	1.5792e-05	0.000202419
RBPJ	-2.40889	0.00839836	0.0287412
HES4	-2.45048	0.0104234	0.0339357
ZNF165	-2.46866	4.33883e-05	0.000446708
HIF1A	-2.49565	6.65069e-09	5.34415e-07
ZNF502	-2.50276	0.000296155	0.00209612
ZNF79	-2.51517	0.00328666	0.0137759
ZNF3	-2.51552	2.22101e-09	2.37579e-07
ZNF323	-2.51666	0.000179101	0.00139411
HOXA2	-2.52249	0.000149758	0.0012055
FOXS1	-2.54171	0.0969866	0.191245
PCGF6	-2.54974	1.67964e-07	6.40731e-06
ZNF654	-2.5906	1.39885e-06	3.03273e-05
RBPJ	-2.59158	2.46359e-06	4.62665e-05
IRX5	-2.60891	0.000601564	0.00365233
SALL2	-2.61099	0.00116945	0.00608499
KLF11	-2.62904	2.31281e-06	4.43172e-05
KLF11	-2.63402	0.00419496	0.0166483
ZNF471	-2.70979	0.0178028	0.0519538
AR	-2.76031	0.000718138	0.00417679
KLF10	-2.76492	9.82008e-06	0.000139008
HIF1A	-2.81227	5.47495e-08	2.70515e-06
KCMF1	-2.84246	0.00188228	0.00891194
RORA	-2.86593	0.000323735	0.00224387
ZNF654	-2.87889	0.000305068	0.00214167
RORA	-2.93135	0.00573378	0.0213776
ZNF134	-3.04413	0.000535996	0.00334224
ZNF423	-3.04665	0.0515866	0.11829
SIM2	-3.12498	0.000402199	0.00267094
GATA6	-3.18231	0.00185437	0.0088059
RUNX3	-3.3913	0.000927531	0.00510019
ID2	-3.49825	0.00751653	0.0263485
HEY2	-3.53663	0.201297	0.330422
PITX2	-3.54954	3.43655e-06	6.04367e-05
PKNOX2	-3.64042	0.00357398	0.0147006
HIF1A	-3.71493	1.17429e-09	1.45921e-07
MAF	-3.71865	3.71616e-07	1.13575e-05
PPARG	-3.75292	0.114016	0.216315
TFEC	-3.77362	0.00296503	0.0127656
ZNF311	-3.78263	0.000706104	0.00412066
SNAI2	-3.81424	1.03847e-09	1.32211e-07
SNAI2	-3.82824	9.03961e-11	2.03902e-08
ZNF654	-3.98269	7.4858e-09	5.84005e-07
ZSCAN18	-4.15098	3.46148e-13	3.26512e-10
PPARG	-4.16422	0.306415	0.448528
EMX2	-4.18484	0.00189543	0.00895788
KLF7	-4.26188	0.000106109	0.000908781
MXI1	-4.27875	2.16085e-07	7.58746e-06
ZNF703	-4.38434	0.00326321	0.0137026
FOXD4L1	-4.3967	0.00323213	0.0136162
ZNF654	-4.40148	0.000108915	0.000929746
ZNF286A	-4.50949	1.08058e-05	0.000148603
ID2	-4.60976	0.00132282	0.00670852
EMX2	-4.67283	2.06876e-10	3.9124e-08
MAFB	-4.73486	0.000208535	0.00157479
SALL4	-4.77278	0.00247381	0.0110878
ZNF667	-4.89195	2.29535e-06	4.40639e-05
TEAD2	-5.09805	9.11886e-10	1.21304e-07
ZNF154	-5.1025	0.0010002	0.00538425
ZNF215	-5.11919	1.89366e-05	0.000232803
LYL1	-5.23839	6.04721e-09	4.92125e-07
ID1	-5.66726	0.00101224	0.00543074
RARB	-5.70901	4.0199e-08	2.11729e-06
ZNF280B	-5.88553	3.42656e-08	1.86147e-06
TSC22D3	-6.12051	6.11489e-07	1.65445e-05
NPAS1	-6.25635	0.000109171	0.00093116
STAT4	-6.35893	6.05002e-07	1.64034e-05
RCOR2	-6.47389	9.97396e-06	0.000140611
RUNX2	-6.53885	5.0902e-07	1.44701e-05
BCL11A	-6.5839	0.000632547	0.00379422
BARX1	-6.7608	0.000939133	0.00515306
ZNF467	-7.04416	0.0241734	0.0659506
BACH2	-7.16082	9.07872e-05	0.000799328
ZNF667	-7.26322	3.09505e-10	5.17972e-08
ZNF624	-7.48537	2.83522e-05	0.000316305
PRDM16	-9.43697	0.00243714	0.0109613
ID1	-9.93384	6.40007e-07	1.69839e-05
NFE2L3	-10.394	6.45791e-05	0.000608604
HEYL	-10.4698	0.0148879	0.0451358
ZNF181	-10.6943	2.99728e-05	0.000329796
MXI1	-21.9753	7.00424e-07	1.81011e-05
ZNF135	-23.7614	1.70127e-05	0.000214618
ZNF334	-24.918	2.19975e-09	2.37579e-07
TSHZ2	-26.3562	5.38081e-11	1.38784e-08
SOX11	-130.271	5.78841e-08	2.83974e-06

## Sheet: Supp Table 6A - MAGE
All differentially regulated genes between hMSC-TERT and primary hMSC, ranked by fold change
	ID	logFC (hBMSC-TERT/PhBMSC)	P.Value	adj.P.Val
18546	TERT	9.72126	1.91562e-14	2.8395e-11
12248	MAGEC2	9.69944	2.99006e-12	1.59102e-09
14202	PAGE5	9.06455	4.80695e-09	4.05504e-07
3426	COL4A5	8.3109	1.11524e-07	4.7817e-06
14200	PAGE2	7.82956	1.34876e-05	0.00017773
5120	FAM133A	7.75173	1.253e-09	1.52955e-07
18746	TM4SF4	7.66624	2.48878e-05	0.000286439
3647	CSAG1	7.19074	1.80549e-18	9.36687e-15
14203	PAGE5	7.10548	1.87916e-10	3.64452e-08
14201	PAGE2B	6.84042	1.74676e-08	1.10852e-06
5703	FOLR3	6.53524	1.96477e-05	0.000239278
8858	KRT14	6.45311	2.41018e-06	4.54691e-05
12411	MASP1	6.24703	6.63816e-07	1.74623e-05
8978	LCE2A	6.22875	1.2816e-06	2.85975e-05
12243	MAGEA12	6.09752	0.000110331	0.00093951
13702	NMU	6.01177	6.99439e-07	1.80982e-05
2820	CD24	5.84037	5.98813e-08	2.9102e-06
1320	BCHE	5.66299	1.11411e-08	7.81083e-07
15407	PSG4	5.62267	5.50358e-05	0.000540768
15413	PSG7	5.55016	0.000225566	0.00167957
3427	COL4A5	5.4315	3.82332e-07	1.16192e-05
12247	MAGEC2	5.33141	2.58076e-12	1.48766e-09
15408	PSG4	5.32644	5.8596e-06	9.186e-05
11218	LOC651397	5.32219	7.0007e-06	0.000105046
12457	MBP	5.22782	2.97677e-09	2.89113e-07
15403	PSG1	5.21898	1.64281e-08	1.0562e-06
12215	M160	5.18045	2.5447e-05	0.000291031
3649	CSAG3B	5.16622	1.59306e-11	5.69986e-09
15414	PSG7	5.10044	2.07539e-06	4.08619e-05
14042	OLR1	5.09328	7.47067e-06	0.000110737
6868	HRK	5.06302	1.65268e-06	3.41258e-05
4798	EMR1	4.99541	7.89624e-05	0.000714311
18563	TFAP2A	4.88917	1.793e-08	1.12752e-06
3428	COL4A6	4.87393	1.00606e-06	2.37819e-05
3966	DCDC2	4.86303	0.000627406	0.0037717
2942	CDH10	4.85474	6.61893e-08	3.1715e-06
3650	CSAG3B	4.80289	2.65061e-06	4.88938e-05
16798	SCN9A	4.78197	6.34878e-12	2.99432e-09
9912	LOC152742	4.73624	2.783e-07	9.1671e-06
2857	CD70	4.61207	0.00044307	0.00288141
6680	HLA-A29.1	4.56041	0.00186649	0.0088493
15406	PSG4	4.53666	0.000953123	0.00520506
5018	F2RL2	4.52349	9.56249e-06	0.000136011
8121	IGFBP1	4.51974	3.41575e-06	6.01729e-05
3460	COMP	4.51022	0.00107705	0.0057003
7110		4.50033	1.37666e-06	3.00405e-05
16037	RENBP	4.44276	1.10043e-06	2.543e-05
5026	FABP3	4.36529	0.000155623	0.00124498
4878	ERBB3	4.3003	4.44568e-11	1.24671e-08
1321	BCHE	4.269	2.24866e-06	4.3328e-05
13283	MYPN	4.23665	4.27586e-06	7.1386e-05
14150	OXCT2	4.22162	1.84447e-08	1.15639e-06
15404	PSG2	4.21688	0.000642116	0.0038368
17473	SLC47A1	4.14895	4.50047e-05	0.000459615
360	AHNAK2	4.12098	1.33655e-10	2.8594e-08
17447	SLC39A8	4.10326	0.00976459	0.0323006
5991	GCNT3	4.09793	9.88599e-07	2.35271e-05
5923	GALNTL1	4.03324	1.52192e-10	3.15828e-08
5064	FAM107A	4.02685	0.00754632	0.0264217
417	AKR1B10	3.98081	1.46376e-06	3.12832e-05
8880	KRT9	3.97847	4.73882e-06	7.76777e-05
1759	C14orf78	3.97403	7.63058e-10	1.04178e-07
16799	SCN9A	3.96367	0.000136584	0.00111414
13284	MYPN	3.92443	8.23593e-07	2.03952e-05
7363		3.92157	8.75945e-07	2.14865e-05
18562	TFAP2A	3.91947	4.38046e-10	6.93918e-08
7242		3.90211	4.97347e-11	1.34038e-08
12825	MKX	3.9015	1.26649e-09	1.53581e-07
2356	C7orf54	3.84646	1.89882e-08	1.18237e-06
20613	ZNF365	3.81754	2.10026e-08	1.28568e-06
11316	LOC653158	3.80829	2.7035e-10	4.71454e-08
12700	MGC4677	3.79981	7.20752e-05	0.000663873
12410	MASP1	3.79493	4.54499e-05	0.000462795
28	ABCA3	3.72678	2.93777e-05	0.000324453
18810	TMEM130	3.71145	0.00284595	0.0123632
2815	CD163L1	3.69475	3.80793e-05	0.000401503
8132	IGFL3	3.68952	5.77233e-10	8.35879e-08
12047	LPPR4	3.68096	8.50398e-07	2.0959e-05
7929	HSD17B14	3.67766	6.88065e-07	1.78707e-05
12274	MAMDC2	3.62857	4.58625e-05	0.000466095
17415	SLC35F3	3.62084	5.50863e-05	0.000541009
1958	C1orf133	3.5978	0.000360583	0.00244697
12501	MCTP1	3.59209	0.000945885	0.00517916
19917	VIT	3.57635	7.69925e-05	0.000699233
10939	LOC646576	3.56271	8.10681e-07	2.01476e-05
12242	MAGEA12	3.5433	1.3457e-06	2.95826e-05
2279	C6orf117	3.53194	0.00119317	0.00618547
16398	RPL22L1	3.48185	0.000937595	0.00514735
2464	CADM3	3.48045	5.36821e-05	0.000530258
16115	RGPD1	3.48038	2.67327e-05	0.000302605
8889	KRTHB6	3.47077	1.03462e-06	2.4233e-05
8878	KRT86	3.42439	4.78002e-10	7.28413e-08
15386	PRUNE2	3.41564	0.000230405	0.00170885
19916	VIT	3.41087	9.90621e-06	0.000139889
5705	FOSB	3.38059	7.09708e-05	0.000656907
3663	CSF2RA	3.37177	0.000396806	0.0026435
3022	CENPA	3.35342	0.00784804	0.0273122
12962	MRAP2	3.30299	0.000806756	0.00457301
17128	SH2D5	3.28591	0.000789105	0.0044963
13660	NLGN1	3.27705	4.7385e-10	7.28413e-08
5704	FOS	3.25984	0.0133288	0.0412649
16905	SEL1L2	3.23008	3.47295e-06	6.08705e-05
1430	BMP4	3.20365	0.000185281	0.00143048
1429	BMP4	3.19111	0.000123419	0.00102777
5955	GATA2	3.17815	0.000646277	0.00385389
15880	RASGRP3	3.16071	0.00513801	0.019618
15387	PRUNE2	3.16067	1.58362e-07	6.14268e-06
6248	GPNMB	3.13008	4.51078e-06	7.45878e-05
8917	LAMA3	3.10867	0.000891127	0.00493928
14325	PCDH10	3.10747	0.000979513	0.00530589
4877	ERBB3	3.1048	1.92948e-06	3.85375e-05
12245	MAGEA6	3.09693	1.2751e-07	5.20884e-06
6249	GPNMB	3.09202	1.57613e-05	0.00020215
179	ACTC1	3.08405	9.821e-05	0.000851317
342	AGT	3.0709	0.000185289	0.00143048
4289	DNAH11	3.07088	0.000382246	0.0025661
16132	RGS7	3.05843	0.00126198	0.00646472
6432	GUCA1B	3.04689	0.000153477	0.00123114
12456	MBP	3.03766	0.000252339	0.00183803
14099	OSBP2	3.02953	0.0011731	0.00610127
8860	KRT16	3.0246	2.685e-08	1.54775e-06
18537	TEK	3.0126	3.91081e-05	0.000410299
8374	ITGA6	3.01095	0.00397057	0.0159468
2821	CD24	3.00965	0.00010378	0.000891407
5474	FGF5	3.00873	2.36919e-06	4.50038e-05
18961	TMEM71	2.99773	1.59123e-05	0.000203583
20859	ZNF804A	2.99571	0.00347585	0.0143805
2532	CARD10	2.98066	1.08405e-05	0.000148883
7177		2.97851	0.000460367	0.00297248
5752	FRMD5	2.97795	0.0030429	0.0130091
13127	MT1M	2.97532	1.21541e-06	2.74153e-05
7005		2.9706	1.53326e-09	1.78488e-07
9805	LOC100134241	2.96638	1.65674e-05	0.000210407
5582	FLJ21986	2.95799	0.00389923	0.015712
1965	C1orf158	2.95742	6.75659e-05	0.000631874
12718	MGLL	2.95668	0.00218476	0.0100106
10227	LOC400578	2.95156	1.07323e-08	7.57536e-07
7939	HSF1	2.9488	0.0033382	0.0139441
4452	DST	2.94158	8.45772e-09	6.42911e-07
9266	LOC100129165	2.93699	0.000384228	0.00257625
18538	TEK	2.92593	3.6873e-06	6.36067e-05
502	ALPL	2.92258	0.0111291	0.0356956
17269	SLC16A2	2.92216	1.00824e-10	2.24979e-08
2394	C9orf140	2.9082	4.83353e-05	0.000485506
10755	LOC644644	2.89591	5.53622e-06	8.80365e-05
3259	CLEC3B	2.88195	0.000323092	0.00224166
7731		2.88192	0.0081415	0.0281322
9498	LOC100131541	2.87553	2.40376e-10	4.41442e-08
12719	MGLL	2.8651	4.96429e-06	8.07359e-05
8832	KLRD1	2.83654	0.00391221	0.015749
2870	CD9	2.83482	0.000605241	0.00366821
14372	PCOLCE2	2.83442	1.25636e-08	8.61819e-07
18271	SVEP1	2.83324	0.0108857	0.0351057
9267	LOC100129165	2.83138	0.000115983	0.000977607
12497	MCOLN3	2.81307	5.99467e-07	1.63471e-05
2947	CDH18	2.81184	0.00049899	0.00315931
4577	ECM1	2.80473	2.29652e-08	1.36164e-06
11345	LOC653355	2.79967	0.00047963	0.00305784
12496	MCOLN3	2.79286	2.73016e-07	9.065e-06
7140		2.79249	0.0136453	0.0420068
6557	HEATR3	2.78744	0.000663401	0.0039379
1393	BHMT2	2.77662	0.00131672	0.00668824
12658	MGC102966	2.77043	3.84383e-09	3.51398e-07
5881	GAGE12G	2.76803	0.0151869	0.0458412
7018		2.76145	3.05291e-09	2.9334e-07
8861	KRT16	2.74828	0.000104209	0.000893983
10825	LOC645313	2.73596	1.69786e-06	3.48852e-05
2570	CASZ1	2.73118	0.000685797	0.00403472
3384	CNTNAP3	2.72938	4.05657e-05	0.000422681
2116	C21orf96	2.72552	0.008054	0.0278747
16923	SEMA3F	2.71756	1.85637e-07	6.85118e-06
7760		2.71057	5.23332e-05	0.000519875
14293	PAX6	2.70392	0.00157418	0.00773187
19576	UBE2C	2.69948	0.0133652	0.0413531
2072	C20orf75	2.67387	0.00580679	0.0215877
14779	PKP2	2.66706	0.00115156	0.00601983
11182	LOC650546	2.66522	5.03938e-06	8.1701e-05
6569	HECW2	2.6467	2.16666e-10	4.05068e-08
3021	CENPA	2.64521	0.000313933	0.0021913
17275	SLC16A9	2.63232	3.21391e-06	5.70043e-05
6278	GPR37	2.6152	6.34768e-06	9.75034e-05
2994	CDKN3	2.58156	0.000129125	0.00106297
18745	TM4SF20	2.58077	0.00907516	0.030533
12717	MGLL	2.57877	2.13383e-05	0.000254782
10124	LOC389300	2.57222	7.38783e-05	0.000676875
9854	LOC100190986	2.57085	4.80882e-10	7.28413e-08
12673	MGC24103	2.56569	2.10928e-06	4.12941e-05
5273	FAM83D	2.54987	0.00317219	0.0134154
12811	MKI67	2.54637	0.000955715	0.00521509
17826	SOD3	2.538	0.00218295	0.0100077
2395	C9orf140	2.53263	0.000813863	0.00460449
3893	CYP4F11	2.52278	0.00792675	0.0275215
19132	TP53TG3	2.5176	9.79794e-06	0.00013879
8162	IL15RA	2.51306	0.00576153	0.0214655
3709	CT47A7	2.51188	0.015996	0.0477753
6989		2.50985	2.77779e-10	4.76402e-08
7049		2.49846	1.05175e-06	2.45235e-05
14936	PNMA2	2.49586	1.86865e-05	0.00023041
16774	SCARNA3	2.49422	0.00185137	0.00880174
12048	LPPR4	2.49299	0.00504851	0.0193439
9089	LIPC	2.49229	0.00358703	0.0147402
2928	CDCA3	2.48314	0.000576163	0.00353848
5751	FRMD5	2.47501	0.00107829	0.00570543
12309	MAP2	2.47061	2.64623e-05	0.000300407
6672	HJURP	2.46653	0.000302224	0.00212845
6258	GPR126	2.45939	0.000148185	0.00119469
3035	CENPM	2.45759	0.000506637	0.00319275
18318	TACC3	2.44854	0.000783141	0.00447337
13271	MYO1D	2.44667	7.3668e-05	0.000675843
6610	HHIP	2.43949	0.001566	0.00769721
90	ABL2	2.43585	3.05954e-06	5.48287e-05
16329	RNY4	2.43455	2.13672e-05	0.000254835
8263	INSIG1	2.42923	0.00164124	0.0079913
6579	HERC2P4	2.42399	0.00108095	0.00571515
19974	VSNL1	2.42191	0.000533455	0.00333141
11734	LOC729252	2.4166	6.70214e-08	3.18267e-06
91	ABL2	2.41435	6.5716e-08	3.1568e-06
19259	TRIM58	2.41354	1.18127e-07	4.97753e-06
18780	TMEFF2	2.41353	0.000157255	0.00125659
3597	CRIP1	2.41008	0.00599679	0.0221472
3034	CENPM	2.40889	0.00148686	0.00739051
12244	MAGEA6	2.40675	3.23761e-05	0.000351396
13537	NEK2	2.39835	0.00119346	0.00618547
11830	LOC729793	2.3919	0.000434159	0.00283592
3648	CSAG3	2.39182	0.00377728	0.0153361
14379	PCSK9	2.38623	0.00173864	0.00835631
11184	LOC650695	2.38272	0.00944858	0.0314882
13110	MSLN	2.37949	0.00211667	0.00976548
8697	KIAA1632	2.37609	0.000496161	0.00314488
13219	MXD3	2.36849	0.00463696	0.0180469
5489	FHDC1	2.36704	0.00129353	0.00659701
19267	TRIM7	2.36342	0.0133859	0.0413985
19706	UGT2B17	2.3612	0.000272641	0.00196048
12158	LSS	2.34823	0.00173863	0.00835631
11645	LOC728755	2.34258	1.41067e-14	2.6613e-11
14221	PALM	2.34163	0.0148512	0.045064
2890	CDC2	2.33833	0.00205271	0.00954793
4276	DMD	2.32795	0.000461866	0.00297383
16188	RIPK3	2.32683	0.00250075	0.0111748
17048	SF4	2.31988	7.05138e-08	3.29573e-06
238	ADAMTSL4	2.31298	1.41397e-07	5.63199e-06
14987	POLQ	2.30135	3.25234e-05	0.000352074
13282	MYOZ1	2.29949	0.0105167	0.0341888
5672	FMN2	2.29425	5.59473e-05	0.000545343
20011	WBSCR27	2.28911	0.000259984	0.00188314
17985	SREBF1	2.28887	4.81002e-08	2.45252e-06
16401	RPL23AP13	2.28603	5.3832e-06	8.60993e-05
8965	LAT1-3TM	2.28434	1.57961e-07	6.13859e-06
20344	ZDHHC14	2.27816	1.98675e-06	3.94159e-05
12675	MGC26718	2.2777	0.00251772	0.011224
19648	UBQLNL	2.27483	0.00145051	0.0072445
13892	NTRK3	2.27454	0.00113697	0.00595515
8753	KIF4A	2.26204	0.000703218	0.00411076
13676	NMB	2.26115	1.73007e-10	3.48567e-08
10530	LOC642458	2.26102	0.00497097	0.0191139
19050	TNFSF9	2.25654	1.06358e-06	2.47161e-05
5035	FADS1	2.25488	1.10899e-09	1.40328e-07
5473	FGF5	2.2523	2.93056e-05	0.000324117
14841	PLEKHA7	2.24624	5.61865e-06	8.90063e-05
12310	MAP2	2.24449	0.00101096	0.00542666
6746	HMMR	2.24194	0.00498332	0.0191365
19303	TROAP	2.23877	0.000390974	0.00261111
5209	FAM38B	2.2336	0.00116557	0.00607127
9807	LOC100134259	2.23053	0.0116727	0.037067
31	ABCA7	2.2295	0.00330063	0.0138206
3033	CENPM	2.22829	0.000401962	0.00267094
987	ASPM	2.22729	0.000638495	0.00382066
5724	FOXM1	2.22414	5.71601e-05	0.000553516
2862	CD79B	2.22155	5.02605e-12	2.56443e-09
7949	HSPA12A	2.21835	1.86473e-10	3.64452e-08
3233	CLCA2	2.21741	0.00199069	0.00933156
4145	DHCR24	2.21418	9.26312e-10	1.22438e-07
19022	TNFAIP8L1	2.21381	7.97342e-07	1.99115e-05
3972	DCLK2	2.21169	0.00114106	0.00597207
10745	LOC644611	2.20932	0.00205295	0.00954793
11739	LOC729264	2.2071	2.00038e-05	0.00024276
3290	CLOCK	2.20472	6.49968e-10	9.1756e-08
8528	KCNS3	2.20357	0.00803528	0.0278238
3105	CGNL1	2.20267	3.43617e-05	0.000369086
2657	CCDC149	2.2014	0.0108763	0.035091
3216	CITED4	2.19684	0.000954611	0.00521044
6954		2.19599	1.13367e-09	1.42581e-07
18718	TJP2	2.19504	3.93445e-07	1.18502e-05
8944	LARGE	2.1909	0.00119153	0.00618322
124	ACBD7	2.18856	0.00412696	0.0164508
8739	KIF20A	2.18586	0.00262854	0.0116059
14770	PKMYT1	2.18584	0.000574742	0.00353394
2167	C2orf89	2.17884	0.00497611	0.0191266
7995	HTR2A	2.17378	2.98436e-05	0.000329072
3025	CENPE	2.17314	0.00610713	0.0224628
9390	LOC100130367	2.17222	3.91362e-07	1.18046e-05
94	ABLIM3	2.16858	0.0118808	0.0375897
4147	DHCR7	2.16788	1.44233e-12	9.3535e-10
594	ANKRD29	2.15289	6.46937e-06	9.88533e-05
7634		2.15243	0.003896	0.0157063
19134	TP73L	2.15195	0.00715695	0.0253839
13212	MVD	2.14436	2.74583e-09	2.75273e-07
4146	DHCR7	2.14234	2.70108e-12	1.51494e-09
6026	GFRA1	2.13838	0.00164392	0.00800061
13536	NEK2	2.13808	0.00279398	0.0121732
2775	CCNO	2.13647	2.1595e-08	1.29896e-06
15376	PRSS12	2.13635	1.80833e-06	3.66828e-05
6999		2.12785	1.72069e-05	0.000216542
5253	FAM64A	2.12451	0.0015631	0.00768477
4874	ERAP2	2.12421	0.00356805	0.0146797
6027	GFRA1	2.1241	0.000111673	0.000948989
20919	ZWINT	2.12292	0.0166708	0.049316
19681	UCN2	2.11633	0.000703543	0.0041115
14324	PCDH10	2.11151	0.00308635	0.0131488
5455	FERMT1	2.10875	0.000703749	0.00411154
7767		2.10541	0.000879104	0.00488319
16918	SEMA3A	2.10052	2.52142e-08	1.4781e-06
8876	KRT80	2.0943	5.5133e-06	8.78741e-05
5922	GALNTL1	2.09195	0.00242606	0.0109199
7894		2.09083	0.00586686	0.0217565
3027	CENPF	2.06792	0.00308282	0.0131436
14454	PDLIM3	2.06604	0.0134063	0.0414431
1181	AURKB	2.06481	0.00760066	0.0265805
17012	SERTAD4	2.06275	0.00949572	0.0315895
6883		2.06005	0.00286893	0.012437
12805	MIR886	2.05886	1.16059e-05	0.000157005
8604	KIAA0367	2.05418	0.00236153	0.0106815
4578	ECM1	2.05297	1.40107e-06	3.03273e-05
12412	MASP1	2.05156	0.00094673	0.00518242
14866	PLK1	2.04905	0.00129398	0.0065977
9013	LEP	2.04865	0.00126617	0.00648302
10325	LOC440345	2.0479	1.88404e-06	3.78487e-05
16104	RGL3	2.04784	6.82153e-06	0.000103123
16246	RNF144B	2.04356	3.34535e-06	5.90329e-05
237	ADAMTSL4	2.04094	1.40699e-08	9.44914e-07
20073	WDR62	2.04011	0.000100675	0.000869053
5725	FOXM1	2.04007	0.000128574	0.00106048
11046	LOC647886	2.03996	0.000102491	0.000882711
968	ASF1B	2.03651	0.00205294	0.00954793
9672	LOC100133058	2.03203	0.00536221	0.0203022
3973	DCLK2	2.03112	4.65227e-05	0.000471175
14952	PODN	2.02285	0.000636454	0.00381175
11559	LOC728362	2.02256	0.00910343	0.030605
2134	C2CD2L	2.02192	0.00844557	0.0288778
13393	NBPF9	2.01892	6.82285e-06	0.000103123
119	ACAT2	2.0188	4.68669e-10	7.28413e-08
8749	KIF2C	2.01457	0.00163605	0.00796981
8460	KANK1	2.00747	0.000131354	0.00107912
17984	SREBF1	2.00728	7.17941e-08	3.33831e-06
4896	ERGIC1	2.00712	5.80107e-06	9.1269e-05
5560	FLJ12078	2.00435	0.000116908	0.000985005
7737		2.00198	0.000241079	0.00177103
19020	TNFAIP6	-2.00364	0.00112352	0.00589815
3498	CORO2B	-2.01077	2.60406e-05	0.00029692
1040	ATL1	-2.01367	1.46766e-05	0.000190474
17872	SPAG4	-2.0167	5.59481e-05	0.000545343
8384	ITGB1BP1	-2.01856	1.62684e-09	1.8652e-07
3119	CHCHD7	-2.02159	1.94435e-06	3.87372e-05
4420	DPY19L3	-2.023	4.75633e-08	2.43112e-06
13703	NNAT	-2.02306	3.5183e-05	0.000376737
14097	OSAP	-2.02547	4.06869e-05	0.00042365
9767	LOC100133866	-2.02602	0.000253564	0.001845
3773	CTSZ	-2.03078	2.14568e-09	2.34353e-07
18123	STC2	-2.03125	3.39501e-11	1.00648e-08
20628	ZNF404	-2.03173	1.08348e-05	0.000148883
13281	MYOM2	-2.03186	6.58189e-05	0.000617483
17469	SLC45A3	-2.03282	4.30482e-05	0.000444004
18139	STK16	-2.0339	4.70222e-07	1.35717e-05
13090	MS4A6A	-2.03407	0.0027843	0.0121368
9286	LOC100129361	-2.03631	5.9717e-05	0.000571345
19529	TYMP	-2.0372	0.00196041	0.00920832
11577	LOC728473	-2.03763	1.70882e-05	0.000215309
20901	ZSCAN18	-2.05345	3.46148e-13	3.26512e-10
16651	RYBP	-2.05379	1.13797e-07	4.83916e-06
5534	FKBP9	-2.05521	3.96533e-07	1.19086e-05
8237	ING3	-2.05803	8.46768e-13	6.5082e-10
16122	RGS12	-2.06515	0.000562307	0.00347244
4801	EMX2	-2.06517	0.00189543	0.00895788
17202	SIKE	-2.0655	2.50127e-05	0.00028724
531	AMY2A	-2.06863	0.000383281	0.00257157
2731	CCL28	-2.07493	0.000339117	0.00233257
12872	MMP23B	-2.07867	3.25212e-05	0.000352074
11998	LOC85390	-2.07936	0.00233267	0.010567
15168	PPP1R3C	-2.08104	8.86124e-07	2.16339e-05
20690	ZNF518B	-2.08645	1.68062e-06	3.45994e-05
13397	NCALD	-2.09067	1.49623e-05	0.000193577
3655	CSDE1	-2.09135	1.35386e-11	5.0539e-09
14067	OR2H2	-2.09136	5.27656e-05	0.000523169
8788	KLF7	-2.09149	0.000106109	0.000908781
18606	TGIF2	-2.09173	7.71255e-13	6.40203e-10
6492	HAS2	-2.09404	0.000702922	0.00411019
3699	CST6	-2.09418	1.67496e-07	6.40731e-06
10579	LOC642946	-2.0971	0.000562397	0.00347244
13222	MXI1	-2.09719	2.16085e-07	7.58746e-06
4569	ECGF1	-2.09763	6.6962e-12	3.08799e-09
8491	KCNE4	-2.10482	0.00131689	0.00668824
17376	SLC2A8	-2.10563	3.33298e-11	1.00241e-08
5831	FZD3	-2.11434	0.00417165	0.0165875
16029	REEP6	-2.11804	0.00312521	0.0132735
9173	LOC100128252	-2.12223	0.000177027	0.00138004
2941	CDGAP	-2.12281	4.04342e-07	1.21081e-05
2563	CASP8	-2.13148	0.00362008	0.0148466
17092	SFTPD	-2.13203	1.45153e-05	0.000188594
20814	ZNF703	-2.13236	0.00326321	0.0137026
13396	NCALD	-2.13392	8.81228e-05	0.000781506
5714	FOXD4L1	-2.13642	0.00323213	0.0136162
20779	ZNF654	-2.13799	0.000108915	0.000929746
12039	LPHN1	-2.1398	4.06653e-06	6.87204e-05
8746	KIF26B	-2.14148	2.77276e-07	9.1479e-06
6752	HNMT	-2.14255	7.44222e-06	0.000110473
8791	KLHDC10	-2.14446	0.000290277	0.00206507
15159	PPP1R13L	-2.14777	2.13825e-06	4.17824e-05
10096	LOC388588	-2.14792	9.7097e-09	7.01809e-07
15986	RCAN1	-2.15252	3.7022e-07	1.13316e-05
9803	LOC100134229	-2.15272	9.82361e-07	2.34321e-05
6192	GOLGA8A	-2.16683	4.00786e-08	2.11729e-06
1433	BMPER	-2.17043	8.06094e-06	0.000118303
17576	SMC2	-2.17076	0.000124889	0.00103709
20565	ZNF286A	-2.17296	1.08058e-05	0.000148603
18834	TMEM154	-2.17591	0.0150748	0.045547
5249	FAM60A	-2.18007	0.0117544	0.0372691
18386	TARSL2	-2.1814	9.7149e-05	0.000846363
12754	MINA	-2.18382	6.34543e-06	9.75034e-05
1390	BHLHB3	-2.18502	0.000323422	0.00224308
1142	ATP7B	-2.18998	3.04661e-07	9.84787e-06
4762	ELK4	-2.19124	0.0141044	0.043164
17608	SMPDL3A	-2.19628	9.0349e-05	0.000797329
12621	METTL9	-2.19861	0.00202497	0.0094602
5275	FAM83H	-2.19871	0.000918232	0.00506516
14938	PNMAL1	-2.19933	2.22969e-05	0.000262211
6493	HAS2	-2.19966	3.74048e-05	0.000396437
13836	NRN1	-2.20303	4.9133e-06	8.00321e-05
8032	ID2	-2.20469	0.00132282	0.00670852
18637	THNSL2	-2.2053	0.000462685	0.00297725
6754	HNMT	-2.20938	0.00199948	0.00936009
16156	RHOJ	-2.22367	0.000421878	0.00277402
5025	F8A3	-2.22379	1.41941e-05	0.000185489
4800	EMX2	-2.2243	2.06876e-10	3.9124e-08
2445	CA9	-2.23786	0.0132355	0.0410374
6689	HLA-DRA	-2.23812	0.00208375	0.00965006
17460	SLC43A2	-2.24087	2.49005e-05	0.000286439
12234	MAFB	-2.24332	0.000208535	0.00157479
8399	ITM2B	-2.24767	0.000916227	0.00505679
16689	SALL4	-2.25483	0.00247381	0.0110878
6841	HOXC8	-2.25775	7.59043e-10	1.04178e-07
8261	INSC	-2.25864	0.0165562	0.0490855
17485	SLC5A3	-2.26052	0.00201987	0.00944064
3083	CES4	-2.26377	0.00108388	0.00572625
20912	ZSWIM5	-2.26731	0.00351151	0.0145017
14377	PCSK5	-2.26916	6.00116e-06	9.37067e-05
1233	BAALC	-2.27389	2.12804e-05	0.000254238
18163	STMN2	-2.27638	0.00224113	0.0102215
6125	GMFG	-2.27701	2.62891e-06	4.86232e-05
4843	EPC1	-2.28329	1.66432e-09	1.88733e-07
7288		-2.2842	0.000265129	0.00191506
13640	NIPAL2	-2.28539	0.00917772	0.0307833
13970	NUPL1	-2.28544	5.31791e-05	0.000526011
7149		-2.28738	3.93134e-06	6.69552e-05
20786	ZNF667	-2.29041	2.29535e-06	4.40639e-05
7772		-2.29539	0.00375224	0.015259
7853		-2.30003	0.00131865	0.00669391
18151	STK32C	-2.30313	2.06058e-05	0.000248035
10788	LOC644936	-2.30962	8.278e-05	0.000743015
3653	CSDC2	-2.31453	0.000945656	0.00517916
13545	NES	-2.319	0.0003768	0.00253793
19530	TYMP	-2.32047	2.72514e-08	1.56241e-06
11116	LOC649095	-2.32191	0.00113924	0.00596557
19978	VWA1	-2.32281	5.79072e-06	9.11752e-05
9328	LOC100129681	-2.32397	2.45494e-07	8.30136e-06
18593	TGFB2	-2.32441	0.00382308	0.0154743
1463	BPGM	-2.32606	0.00901389	0.0303663
17365	SLC29A4	-2.32714	6.84086e-07	1.7812e-05
20207	XRN2	-2.33717	0.00809397	0.0279897
5225	FAM46C	-2.33741	6.87056e-08	3.24779e-06
7284		-2.33846	0.00858915	0.0292536
15587	PTPRE	-2.3408	7.33564e-08	3.39797e-06
2917	CDC42EP3	-2.34534	2.45883e-08	1.44548e-06
18736	TLR4	-2.34661	0.000200334	0.00152283
18530	TEAD2	-2.34995	9.11886e-10	1.21304e-07
20471	ZNF154	-2.3512	0.0010002	0.00538425
4727	EIF4E3	-2.35169	2.07384e-10	3.9124e-08
18248	SUPT3H	-2.35339	1.49137e-05	0.000193189
11895	LOC730167	-2.35397	7.12284e-10	9.98737e-08
8376	ITGA8	-2.35517	0.00985088	0.0325084
20510	ZNF215	-2.35591	1.89366e-05	0.000232803
6685	HLA-DMB	-2.35856	0.00105594	0.00561439
2330	C7orf13	-2.37635	1.67312e-07	6.40731e-06
12185	LYL1	-2.38912	6.04721e-09	4.92125e-07
14163	P4HA1	-2.39302	7.66623e-05	0.000697456
15600	PTPRU	-2.40088	1.85845e-09	2.06238e-07
11324	LOC653210	-2.40516	0.000976844	0.00529744
5587	FLJ22662	-2.40902	0.000182371	0.00141532
9166	LOC100128163	-2.40955	2.23016e-05	0.000262211
864	ARL4A	-2.41044	1.27747e-10	2.76146e-08
7091		-2.41602	9.23634e-07	2.22963e-05
5762	FSD1	-2.41873	4.6142e-09	3.95677e-07
19363	TSPAN18	-2.42578	6.83837e-06	0.000103282
11270	LOC652634	-2.4279	1.97122e-06	3.91474e-05
14381	PCTK3	-2.43076	0.00182858	0.00870938
11659	LOC728819	-2.43587	5.61305e-06	8.89854e-05
17598	SMOC1	-2.43597	0.00247736	0.0110991
19782	USMG5	-2.44502	0.00140731	0.00707646
4541	DYSF	-2.45239	0.000304844	0.00214082
3444	COLEC12	-2.45756	0.000192132	0.00147127
3057	CEP170	-2.46419	5.72443e-05	0.000553815
20124	WISP2	-2.47031	7.93985e-05	0.000717317
15160	PPP1R14A	-2.47091	0.000239056	0.00175981
954	ASB5	-2.48308	5.46211e-05	0.000537683
15528	PTGS1	-2.48832	0.00948547	0.0315706
7932	HSD17B6	-2.49452	2.2266e-07	7.77523e-06
3886	CYP27A1	-2.49704	2.87586e-09	2.8555e-07
15515	PTGES	-2.49714	0.00157708	0.00774251
10030	LOC340274	-2.50025	0.000964292	0.00524985
1766	C15orf20	-2.50146	0.00230227	0.0104499
8029	ID1	-2.50265	0.00101224	0.00543074
10111	LOC389033	-2.50332	2.56774e-06	4.77044e-05
3266	CLIC6	-2.50374	0.000494146	0.00313498
10245	LOC401002	-2.50442	0.0062556	0.0228469
4855	EPHX2	-2.50734	0.000619491	0.00373169
18466	TCBA1	-2.50959	0.0129566	0.0403344
19466	TUBB2B	-2.50965	4.84373e-07	1.39413e-05
18282	SYN1	-2.51068	0.000258544	0.00187598
12088	LRRC17	-2.51148	0.000135948	0.00110983
15863	RARB	-2.51324	4.0199e-08	2.11729e-06
11152	LOC649923	-2.51429	0.00962369	0.0319078
924	ARRDC4	-2.51753	0.00104525	0.00556916
14168	P4HA3	-2.52284	2.20632e-05	0.000260589
11251	LOC652455	-2.52595	1.31418e-06	2.90369e-05
1988	C1orf25	-2.52604	9.98815e-06	0.000140629
17377	SLC2A9	-2.52805	0.000952159	0.00520253
17922	SPINT2	-2.52866	0.000269504	0.00194193
9070	LIMK2	-2.53011	2.72164e-05	0.000306537
6371	GSTM3	-2.5328	0.00416657	0.0165705
7074		-2.53298	0.000561386	0.00346929
8566	KGFLP1	-2.53927	0.00588602	0.0218119
12293	MANEA	-2.54242	7.67881e-05	0.000698293
12347	MAP6	-2.54355	0.000704824	0.00411656
19585	UBE2E1	-2.54564	8.68905e-10	1.16332e-07
9323	LOC100129667	-2.54703	5.86619e-05	0.000564372
13125	MT1F	-2.54992	0.000189612	0.00145411
18547	TES	-2.55544	0.000206542	0.00156307
20556	ZNF280B	-2.55717	3.42656e-08	1.86147e-06
16100	RGAG1	-2.5611	0.0116246	0.0369423
10658	LOC643918	-2.56643	0.0042089	0.0167004
2996	CDO1	-2.56683	1.32839e-05	0.000175674
11011	LOC647322	-2.57465	5.3966e-06	8.62127e-05
6309	GPX7	-2.57976	0.00042423	0.00278595
2029	C1QTNF1	-2.58174	1.30862e-06	2.90131e-05
8987	LCNL1	-2.58182	7.4989e-06	0.000111076
19983	VWCE	-2.58928	9.59522e-06	0.000136384
7762		-2.59021	0.000251947	0.00183646
16957	2003-09-01	-2.59116	0.00835816	0.0286597
6693	HLA-DRB4	-2.59944	0.00863047	0.0293702
12401	MARCKSL1	-2.60276	2.20288e-11	7.25622e-09
15530	PTGS2	-2.6063	0.00208602	0.00965267
12163	LTBP1	-2.60853	1.76037e-08	1.11376e-06
1049	ATOH8	-2.60909	0.00185316	0.0088059
7169		-2.61085	1.79112e-08	1.12752e-06
19332	TSC22D3	-2.61365	6.11489e-07	1.65445e-05
16167	RICH2	-2.61743	0.000531697	0.00332242
4637	EFNB3	-2.61943	1.3162e-06	2.90369e-05
20490	ZNF185	-2.62374	4.3295e-07	1.27804e-05
17101	SGCD	-2.62583	0.0031316	0.0132898
5049	FAIM	-2.63859	3.53379e-05	0.000378201
6376	GSTO2	-2.63945	5.23183e-06	8.42289e-05
13759	NPAS1	-2.64532	0.000109171	0.00093116
8990	LCP1	-2.6454	0.0042771	0.0169063
18114	STAT4	-2.66878	6.05002e-07	1.64034e-05
1515	BST2	-2.67213	1.27285e-08	8.68884e-07
5454	FER1L4	-2.67214	3.16421e-08	1.75103e-06
18529	TDRD9	-2.67261	5.38788e-05	0.000531318
11249	LOC652377	-2.67331	2.70846e-05	0.000305468
5219	FAM43A	-2.67763	8.84122e-07	2.16105e-05
18548	TES	-2.67827	0.000948829	0.00518843
14420	PDE4D	-2.68409	0.00768712	0.0268332
8971	LBH	-2.68429	3.55877e-06	6.18006e-05
15728	RAB38	-2.68463	0.000276562	0.00198383
116	ACAP1	-2.68717	0.000162209	0.00128687
12634	MFF	-2.68945	1.25223e-09	1.52955e-07
16959	2004-09-01	-2.69161	1.37644e-09	1.63222e-07
2121	C22orf27	-2.69383	5.90458e-10	8.45048e-08
16002	RCOR2	-2.69463	9.97396e-06	0.000140611
14118	OSCAR	-2.69903	0.00480352	0.018594
589	ANKRD24	-2.70847	1.29366e-06	2.88357e-05
16634	RUNX2	-2.70904	5.0902e-07	1.44701e-05
1330	BCL11A	-2.71894	0.000632547	0.00379422
15076	PPAP2C	-2.72387	0.000172319	0.00134993
2599	CBX2	-2.72732	2.21354e-09	2.37579e-07
9751	LOC100133747	-2.72823	0.00757641	0.0265136
5475	FGF7	-2.7322	0.0013787	0.00695786
17723	SNORD49A	-2.73225	1.85872e-07	6.85118e-06
14418	PDE4B	-2.73412	6.24422e-06	9.6342e-05
10814	LOC645183	-2.73599	0.000475441	0.00303487
11716	LOC729137	-2.75037	5.46572e-05	0.000537683
16179	RINL	-2.75077	0.000868986	0.00484894
1270	BARX1	-2.75719	0.000939133	0.00515306
11988	LOC732360	-2.75811	3.82417e-07	1.16192e-05
13211	MUTYH	-2.759	7.11108e-05	0.000656912
3967	DCHS1	-2.76979	0.00150047	0.00744386
286	ADPRHL1	-2.78154	0.000102989	0.000886082
4647	EGFLAM	-2.80024	3.28269e-06	5.80754e-05
15864	RARRES1	-2.80241	0.000129846	0.00106758
16960	2004-09-01	-2.8033	3.90772e-08	2.07399e-06
17056	SFRP4	-2.81203	0.00130589	0.00664639
1635	C11orf61	-2.81741	3.82022e-06	6.55183e-05
3080	CES1	-2.82008	0.00198119	0.0092954
5599	FLJ32255	-2.83469	2.00405e-05	0.00024292
1241	BACH2	-2.84012	9.07872e-05	0.000799328
9269	LOC100129186	-2.84245	8.47951e-06	0.000123399
5131	FAM13A	-2.84363	8.69385e-09	6.4668e-07
11425	LOC654096	-2.84502	0.000473086	0.00302428
5611	FLJ35801	-2.8481	2.27808e-09	2.38423e-07
20125	WISP3	-2.85186	1.31668e-06	2.90369e-05
8900	L3MBTL	-2.85374	8.95474e-05	0.000791977
20785	ZNF667	-2.86061	3.09505e-10	5.17972e-08
2807	CD109	-2.87887	8.61447e-09	6.4668e-07
4598	EDNRA	-2.88267	9.7491e-05	0.000847563
8519	KCNMB4	-2.88331	1.20488e-06	2.72075e-05
505	ALS2CR11	-2.89804	2.87491e-06	5.22417e-05
8360	ISYNA1	-2.89885	1.03533e-09	1.32211e-07
18727	TLE3	-2.89975	5.73653e-07	1.58304e-05
12941	MPP1	-2.90109	1.60974e-17	6.68106e-14
5869	GABRE	-2.9015	9.10985e-05	0.000801049
20754	ZNF624	-2.90407	2.83522e-05	0.000316305
3084	CES8	-2.91127	0.000240797	0.00177074
3818	CXCL6	-2.91503	0.0157787	0.04727
11447	LOC654433	-2.94866	0.00992399	0.0326789
4220	DIRAS3	-2.9491	3.85327e-05	0.000405082
13467	NDRG4	-2.95049	1.62513e-11	5.71605e-09
8402	ITM2C	-2.95261	5.69008e-07	1.57526e-05
15510	PTER	-2.95727	9.73045e-05	0.000847362
2707	CCDC81	-2.95911	2.52193e-07	8.45479e-06
4055	DDX43	-2.97907	2.97713e-06	5.36018e-05
14338	PCDHB4	-3.00065	8.88048e-05	0.000786882
213	ADAM12	-3.006	4.09691e-08	2.14154e-06
1268	BAPX1	-3.01336	4.09138e-07	1.22164e-05
16335	ROCK1	-3.02004	0.000822431	0.00464032
7032		-3.02305	1.62175e-05	0.000206833
17301	SLC24A3	-3.02401	6.3865e-06	9.80271e-05
15661	PYROXD1	-3.04469	9.63312e-07	2.30573e-05
13768	NPEPL1	-3.05466	1.9427e-08	1.19629e-06
18705	TIMP4	-3.05532	0.00718594	0.0254562
11593	LOC728537	-3.06232	0.000350498	0.00239734
2525	CAPS	-3.06422	1.88336e-06	3.78487e-05
13626	NID2	-3.06874	2.35852e-09	2.43502e-07
2819	CD200	-3.07242	2.50728e-07	8.44532e-06
15186	PPP2R2C	-3.07636	0.000878378	0.00488166
10282	LOC401805	-3.10546	2.39989e-06	4.53988e-05
8401	ITM2C	-3.10669	7.76985e-05	0.000705028
8319	IRAK3	-3.11214	1.36616e-08	9.2347e-07
6818	HOXA10	-3.11424	0.00129611	0.00660535
139	ACOT11	-3.11685	0.00490575	0.0189087
15100	PPFIA4	-3.12	4.86892e-10	7.32173e-08
8035	ID4	-3.12343	0.00979801	0.0323668
2837	CD40	-3.13109	8.49566e-06	0.000123547
3417	COL18A1	-3.13789	5.84812e-05	0.000563623
5490	FHIT	-3.14177	0.000332725	0.00229698
10412	LOC441711	-3.15194	4.18705e-11	1.19027e-08
6285	GPR84	-3.16443	0.000169021	0.00132761
13916	NUDT14	-3.1646	1.36381e-11	5.0539e-09
8388	ITGB3	-3.17438	1.87723e-07	6.89492e-06
3698	CST6	-3.19078	2.23725e-07	7.78984e-06
7015		-3.19531	0.000333575	0.00230131
6697	HLA-DRB6	-3.21236	0.00327984	0.0137613
6755	HNMT	-3.21791	1.55418e-06	3.25782e-05
12850	MLPH	-3.21855	0.0081443	0.0281356
15803	RADIL	-3.21879	0.00190011	0.00897587
2828	CD300C	-3.22251	0.0139444	0.0427688
1382	BEX2	-3.22355	8.48019e-05	0.000757233
12632	MFAP4	-3.22667	1.29318e-05	0.000172137
15240	PRDM16	-3.23832	0.00243714	0.0109613
8494	KCNIP3	-3.25677	1.86195e-06	3.75502e-05
19714	ULBP1	-3.26074	1.989e-09	2.18391e-07
13224	MXRA5	-3.26867	9.61783e-09	6.97865e-07
17424	SLC38A1	-3.28597	0.00359262	0.0147544
12877	MMP3	-3.28866	1.76704e-06	3.60212e-05
1384	BEXL1	-3.2993	3.24772e-14	4.49312e-11
4646	EGFLAM	-3.29983	1.29078e-09	1.53944e-07
15879	RASGRP1	-3.30543	0.00447807	0.0175104
2983	CDKN1C	-3.30711	5.13553e-10	7.66709e-08
1591	C10orf58	-3.30929	0.00497814	0.0191308
8817	KLHL35	-3.3121	4.88352e-13	4.22261e-10
8030	ID1	-3.31235	6.40007e-07	1.69839e-05
5342	FBLN2	-3.31572	1.94415e-06	3.87372e-05
3859	CYBA	-3.31926	2.09624e-12	1.24289e-09
15595	PTPRN	-3.32288	0.0031185	0.0132531
1383	BEX4	-3.33676	1.48545e-10	3.11374e-08
4293	DNAJA4	-3.33948	6.9612e-09	5.49273e-07
8136	IGSF3	-3.34431	0.000131482	0.00107974
168	ACSL5	-3.34994	2.15479e-08	1.29896e-06
19869	VANGL2	-3.35446	7.93716e-10	1.07135e-07
2836	CD40	-3.35661	0.000303596	0.00213495
13574	NFE2L3	-3.37768	6.45791e-05	0.000608604
3602	CRISPLD1	-3.38313	8.09127e-05	0.000728596
6601	HEYL	-3.38817	0.0148879	0.0451358
15974	RBP1	-3.40902	1.69218e-12	1.03283e-09
1520	BTBD11	-3.40929	3.16507e-06	5.63791e-05
19985	WAC	-3.41847	2.00586e-05	0.000242978
20487	ZNF181	-3.41878	2.99728e-05	0.000329796
3243	CLDN11	-3.45209	0.00212634	0.00979486
15700	RAB20	-3.45528	8.14184e-06	0.000119322
13528	NEFM	-3.46057	1.02417e-05	0.000143219
17032	SEZ6L2	-3.46255	2.51504e-07	8.44532e-06
6203	GOLSYN	-3.48213	0.00521179	0.0198436
10281	LOC401720	-3.48774	3.79579e-05	0.000400459
8123	IGFBP2	-3.49443	0.000724739	0.00420693
17536	SLPI	-3.50298	6.48887e-05	0.000611244
2030	C1QTNF1	-3.53958	0.00986213	0.0325372
16990	SERPINA5	-3.55931	0.00138771	0.00699161
3348	CNN1	-3.57028	4.11705e-09	3.65116e-07
15261	PREX1	-3.60313	1.26288e-06	2.83017e-05
4926	ESM1	-3.6036	0.000713419	0.00415253
4648	EGFLAM	-3.61946	1.06753e-12	7.6391e-10
1969	C1orf165	-3.6337	2.25677e-08	1.34576e-06
14861	PLGLA1	-3.65396	0.000774699	0.00443002
7973	HSPB8	-3.66097	3.50661e-06	6.12019e-05
11910	LOC730268	-3.66507	0.000142706	0.00115546
654	ANXA3	-3.68199	0.0118864	0.0376018
10548	LOC642732	-3.70312	7.37796e-07	1.87862e-05
19038	TNFRSF6B	-3.72798	8.97371e-06	0.000128963
13669	NLRP2	-3.72859	9.81752e-05	0.000851317
14439	PDGFRL	-3.73514	0.00167114	0.00810835
5341	FBLN2	-3.73797	4.1728e-06	7.00598e-05
11669	LOC728855	-3.75461	3.07194e-05	0.000336406
14931	PNKD	-3.7564	4.74198e-10	7.28413e-08
8179	IL1RAPL1	-3.75863	0.00824533	0.028376
6025	GFPT2	-3.7781	2.26846e-05	0.000266111
499	ALOX5AP	-3.78391	9.78067e-05	0.000849596
20131	WNK4	-3.78818	3.37829e-05	0.00036381
4342	DNAL1	-3.81133	2.58153e-07	8.62673e-06
13463	NDP	-3.81326	8.94808e-09	6.54858e-07
5113	FAM127C	-3.86985	0.00148241	0.00737013
7100		-3.87076	7.37966e-12	3.25835e-09
2004	C1orf59	-3.90394	1.12997e-06	2.58777e-05
13479	NDUFA4L2	-3.92034	1.59097e-06	3.32151e-05
5457	FES	-3.92038	1.82593e-07	6.79783e-06
18223	SULF2	-3.92352	1.83075e-07	6.79783e-06
8628	KIAA0672	-3.95098	7.65149e-06	0.000113013
15586	PTPRD	-3.96305	0.000408476	0.00270389
14450	PDK3	-3.96996	2.75943e-11	8.54683e-09
19357	TSPAN13	-3.97254	8.18502e-06	0.000119701
2234	C4orf49	-3.97727	2.77976e-06	5.09139e-05
14790	PLA2G5	-4.00127	2.31739e-05	0.000270932
12694	MGC42105	-4.01292	7.16556e-12	3.2326e-09
16816	SCUBE3	-4.02917	0.000684355	0.00402886
15705	RAB23	-4.02941	0.000353845	0.00241387
16811	SCRN1	-4.0342	1.35693e-12	9.08358e-10
3141	CHI3L1	-4.04651	1.38868e-10	2.94059e-08
14557	PGF	-4.08933	0.00155671	0.00766246
10261	LOC401233	-4.09362	5.99945e-11	1.48215e-08
12154	LSP1	-4.09958	2.12614e-05	0.000254158
15667	QPCT	-4.10073	3.49876e-09	3.24135e-07
1234	BAALC	-4.10934	3.67968e-07	1.12952e-05
18997	TMSB15A	-4.12234	0.000224512	0.00167577
14224	PALMD	-4.17484	4.94254e-07	1.41473e-05
11925	LOC730415	-4.17756	0.000227334	0.00169118
5005	EYA4	-4.17854	2.48217e-10	4.47913e-08
11290	LOC652900	-4.1882	9.04064e-05	0.000797329
17164	SHISA2	-4.19051	1.72473e-09	1.93468e-07
11415	LOC653924	-4.19363	4.16852e-06	7.00446e-05
8450	JRKL	-4.20467	2.81544e-09	2.80895e-07
14891	PLXNA4	-4.25519	0.0110279	0.035433
4570	ECGF1	-4.26095	4.87611e-11	1.33143e-08
17627	SNAP25	-4.28424	0.0156171	0.0469011
19520	TXNIP	-4.28952	0.000120495	0.00100827
5163	FAM174B	-4.30526	2.53374e-11	7.99368e-09
7971	HSPB6	-4.3068	9.81695e-10	1.28684e-07
12035	LPCAT2	-4.34012	1.03497e-07	4.51212e-06
7786		-4.38344	1.9078e-05	0.000234126
6690	HLA-DRA	-4.40153	5.58524e-05	0.000545343
17517	SLCO2B1	-4.40298	0.000536544	0.00334307
8351	ISLR	-4.41937	3.00451e-07	9.74212e-06
2202	C3orf70	-4.42621	2.78912e-13	2.75618e-10
20211	XYLT1	-4.42718	0.00014659	0.00118367
7695		-4.44794	6.82876e-08	3.2354e-06
13223	MXI1	-4.45781	7.00424e-07	1.81011e-05
18528	TDRD9	-4.4592	2.8372e-08	1.60204e-06
18164	STMN3	-4.46846	1.12658e-06	2.5833e-05
5924	GALNTL2	-4.49002	2.04631e-05	0.000246602
10020	LOC339535	-4.51076	0.00625275	0.0228469
1580	C10orf35	-4.52548	0.000205268	0.0015562
5095	FAM119A	-4.54643	2.00414e-07	7.24689e-06
20459	ZNF135	-4.57055	1.70127e-05	0.000214618
2714	CCDC89	-4.6058	3.13337e-07	1.00941e-05
8457	JUP	-4.63028	2.28634e-09	2.38423e-07
20382	ZFP2	-4.63127	5.35142e-10	7.87607e-08
20598	ZNF334	-4.63912	2.19975e-09	2.37579e-07
5746	FRAS1	-4.67692	8.97153e-05	0.000792918
2544	CART1	-4.70813	5.7822e-07	1.59236e-05
17294	SLC22A3	-4.70914	0.000639265	0.00382417
2989	CDKN2B	-4.71499	1.12691e-14	2.33856e-11
7190		-4.71613	1.25413e-11	4.81959e-09
19347	TSHZ2	-4.72007	5.38081e-11	1.38784e-08
8526	KCNS1	-4.72359	1.29131e-05	0.000171997
14887	PLXDC2	-4.7364	1.6459e-14	2.66552e-11
12346	MAP6	-4.76704	5.66979e-11	1.41758e-08
3405	COL10A1	-4.7761	0.000209047	0.00157808
15865	RARRES1	-4.80069	1.49761e-05	0.000193635
553	ANGPTL4	-4.82255	4.67771e-11	1.29429e-08
10735	LOC644525	-4.82961	0.0026434	0.0116516
19356	TSPAN13	-4.86249	0.00217607	0.00998395
8670	KIAA1324L	-4.86922	0.000194391	0.00148582
834	ARHGEF5L	-4.87194	6.00271e-09	4.90426e-07
1782	C15orf48	-4.88347	7.19075e-08	3.33831e-06
3604	CRISPLD2	-4.90959	4.02368e-09	3.59911e-07
16808	SCRG1	-4.93586	7.00992e-11	1.65387e-08
5000	EYA1	-4.94121	0.000224503	0.00167577
13662	NLGN4X	-4.951	1.1825e-07	4.97753e-06
3537	CPN2	-4.96434	2.10796e-07	7.4649e-06
18222	SULF2	-4.98668	2.09545e-06	4.11353e-05
18481	TCEAL7	-5.01278	1.00535e-07	4.43292e-06
8108	IGDCC4	-5.02985	7.5161e-10	1.04178e-07
15882	RASIP1	-5.04466	6.75068e-07	1.7623e-05
733	APOE	-5.06351	0.000287342	0.00204748
16010	RDH13	-5.08324	1.1381e-11	4.45618e-09
9809	LOC100134265	-5.12625	0.000701783	0.00410584
2201	C3orf70	-5.15762	4.40124e-14	5.70841e-11
4631	EFHD1	-5.17932	0.000971256	0.00527836
16947	SEPP1	-5.20727	6.37406e-05	0.000601795
5096	FAM119A	-5.21679	3.91643e-09	3.53364e-07
15511	PTGDS	-5.23366	1.35423e-07	5.47815e-06
4790	EMILIN2	-5.24554	4.8247e-08	2.45397e-06
15512	PTGER1	-5.25834	2.94692e-09	2.88716e-07
20094	WDR86	-5.26567	0.00188662	0.0089252
12721	MGP	-5.30903	3.13058e-05	0.000342105
8109	IGDCC4	-5.35103	5.36008e-12	2.64839e-09
2988	CDKN2B	-5.35128	1.12662e-14	2.33856e-11
14329	PCDH7	-5.36738	5.42921e-07	1.52047e-05
14037	OLFM1	-5.44145	5.38535e-06	8.60993e-05
8022	ICAM2	-5.44778	3.0667e-05	0.000336009
12074	LRP4	-5.45984	1.04719e-05	0.000145166
2985	CDKN2A	-5.48085	5.12028e-14	6.25036e-11
6527	HCLS1	-5.54921	5.72255e-05	0.000553815
14021	ODZ4	-5.57777	5.49423e-10	8.02931e-08
17034	SEZ6L2	-5.61792	1.21882e-20	1.26502e-16
6295	GPRC5C	-5.62162	3.0302e-08	1.68586e-06
14466	PDPN	-5.62165	1.53994e-05	0.00019849
5260	FAM71E1	-5.6299	4.56793e-07	1.32764e-05
12722	MGP	-5.7937	0.000200568	0.00152396
18732	TLL1	-6.09671	0.00784395	0.0273071
2946	CDH15	-6.11845	2.75816e-07	9.11423e-06
18221	SULF2	-6.12122	1.52301e-06	3.21644e-05
15866	RARRES2	-6.19463	1.87099e-11	6.30256e-09
13932	NUDT7	-6.29269	5.61282e-11	1.41758e-08
12177	LXN	-6.31606	7.88143e-16	2.33651e-12
3262	CLIC3	-6.55022	4.22669e-09	3.73244e-07
17414	SLC35F2	-6.55137	3.24746e-09	3.04986e-07
298	AEBP1	-6.66172	1.81488e-10	3.62139e-08
19671	UCHL1	-6.69758	2.00169e-13	2.07696e-10
5838	FZD9	-6.71364	3.95892e-09	3.55651e-07
2050	C20orf186	-6.71373	0.00698717	0.0249051
1372	BEND5	-6.88472	1.92713e-08	1.19378e-06
17844	SOX11	-7.02538	5.78841e-08	2.83974e-06
4427	DPYSL4	-7.11165	6.0127e-19	4.15919e-15
13461	NDN	-7.47464	1.21918e-20	1.26502e-16
19362	TSPAN18	-7.73288	4.48349e-16	1.55069e-12
8516	KCNMB1	-7.92804	2.06387e-10	3.9124e-08
18559	TF	-7.97162	2.63902e-05	0.000299918
17599	SMOC1	-8.12942	4.71691e-05	0.000475865
1381	BEX1	-10.4558	4.75323e-09	4.02609e-07

## Sheet: Supp Table 6B - iMSC3 MAGE
All differentially regulated genes between iMSC#3 and primary MSC from Skarn et al. paper, ranked by fold change
PROBE_ID	Gene Symbol	Average fold-change	Standard deviation of average expression in both donors	Description (Gene Name)
ILMN_2195385	GAGE4	72,18	2,01	Homo sapiens G antigen 4 (GAGE4), mRNA.
ILMN_1715638	GAGE4	58,00	1,38	Homo sapiens G antigen 4 (GAGE4), mRNA.
ILMN_1674097	LOC645037	57,77	7,70	Homo sapiens similar to GAGE-2 protein (G antigen 2) (LOC645037), mRNA.
ILMN_2233576	GAGE12I	56,07	0,05	Homo sapiens G antigen 12I (GAGE12I), mRNA.
ILMN_1782705	GAGE5	54,03	1,70	Homo sapiens G antigen 5 (GAGE5), mRNA.
ILMN_1664660	GAGE12G	51,94	2,01	Homo sapiens G antigen 12G (GAGE12G), mRNA.
ILMN_3245682	GAGE2B	48,43	1,52	Homo sapiens G antigen 2B (GAGE2B), mRNA.
ILMN_1738450	GAGE5	46,82	2,89	Homo sapiens G antigen 5 (GAGE5), mRNA.
ILMN_1783832	GAGE6	44,14	0,01	Homo sapiens G antigen 6 (GAGE6), mRNA.
ILMN_3243333	GAGE12J	38,43	0,93	Homo sapiens G antigen 12J (GAGE12J), mRNA.
ILMN_3243851	GAGE12C	37,55	0,38	Homo sapiens G antigen 12C (GAGE12C), mRNA.
ILMN_3244090	GAGE12H	31,71	3,46	Homo sapiens G antigen 12H (GAGE12H), mRNA.
ILMN_3242920	GAGE12F	31,65	1,53	Homo sapiens G antigen 12F (GAGE12F), mRNA.
ILMN_2385672	ELN	27,29	0,34	Homo sapiens elastin (ELN), transcript variant 4, mRNA.
ILMN_3243856	GAGE12B	23,84	1,24	Homo sapiens G antigen 12B (GAGE12B), mRNA.
ILMN_3236963	GAGE2E	18,85	1,28	Homo sapiens G antigen 2E (GAGE2E), mRNA.
ILMN_3244168	GAGE2A	18,31	1,25	Homo sapiens G antigen 2A (GAGE2A), mRNA.
ILMN_2088876	MAGEC2	15,52	0,12	Homo sapiens melanoma antigen family C, 2 (MAGEC2), mRNA.
ILMN_1728785	GPR116	14,24	4,55	Homo sapiens G protein-coupled receptor 116 (GPR116), transcript variant 1, mRNA.
ILMN_2127767	GAGE5	13,41	0,06	Homo sapiens G antigen 5 (GAGE5), mRNA.
ILMN_1694778	LOC646723	13,37	1,24	PREDICTED: Homo sapiens similar to Keratin, type I cytoskeletal 18 (Cytokeratin-18) (CK-18) (Keratin-18) (K18) (LOC646723), mRNA.
ILMN_1800642	RELN	11,84	1,41	Homo sapiens reelin (RELN), transcript variant 2, mRNA.
ILMN_3263974	KRT18P13	11,51	0,56	PREDICTED: Homo sapiens keratin 18 pseudogene 13 (KRT18P13), mRNA.
ILMN_2041222	FLJ40504	11,22	1,08	Homo sapiens hypothetical protein FLJ40504 (FLJ40504), mRNA.
ILMN_1658660	ACTC1	9,52	0,87	Homo sapiens actin, alpha, cardiac muscle 1 (ACTC1), mRNA.
ILMN_1796059	ANKRD30A	8,98	0,80	PREDICTED: Homo sapiens ankyrin repeat domain 30A (ANKRD30A), mRNA.
ILMN_3242166	LOC651397	8,87	0,94	PREDICTED: Homo sapiens misc_RNA (LOC651397), miscRNA.
ILMN_2104486	GAGE8	8,49	0,66	Homo sapiens G antigen 8 (GAGE8), mRNA.
ILMN_2176592	BCHE	8,40	0,39	Homo sapiens butyrylcholinesterase (BCHE), mRNA.
ILMN_1803825	CXCL12	7,55	0,08	Homo sapiens chemokine (C-X-C motif) ligand 12 (stromal cell-derived factor 1) (CXCL12), transcript variant 2, mRNA.
ILMN_1691563	GAGE12I	7,53	0,33	Homo sapiens G antigen 12I (GAGE12I), mRNA.
ILMN_1898518		7,40	0,35	Homo sapiens mRNA; cDNA DKFZp686J0156 (from clone DKFZp686J0156)
ILMN_1743714	CARD10	7,31	1,72	Homo sapiens caspase recruitment domain family, member 10 (CARD10), mRNA.
ILMN_2060413	CD24	7,21	4,92	Homo sapiens CD24 molecule (CD24), mRNA.
ILMN_1665035	KRT14	7,11	1,26	Homo sapiens keratin 14 (epidermolysis bullosa simplex, Dowling-Meara, Koebner) (KRT14), mRNA.
ILMN_3200140	LOC645638	7,10	2,56	PREDICTED: Homo sapiens misc_RNA (LOC645638), miscRNA.
ILMN_1753005	RELN	6,57	0,30	Homo sapiens reelin (RELN), transcript variant 1, mRNA.
ILMN_2384745	PSG4	6,37	0,54	Homo sapiens pregnancy specific beta-1-glycoprotein 4 (PSG4), transcript variant 1, mRNA.
ILMN_1773650	LRRN3	5,80	1,15	Homo sapiens leucine rich repeat neuronal 3 (LRRN3), transcript variant 1, mRNA.
ILMN_2048591	LRRN3	5,79	1,09	Homo sapiens leucine rich repeat neuronal 3 (LRRN3), mRNA.
ILMN_1810628	KIAA0367	5,78	0,94	Homo sapiens KIAA0367 (KIAA0367), mRNA.
ILMN_3237846	GAGE12E	5,52	0,37	Homo sapiens G antigen 12E (GAGE12E), mRNA.
ILMN_1693397	PSG4	5,49	0,37	Homo sapiens pregnancy specific beta-1-glycoprotein 4 (PSG4), transcript variant 1, mRNA.
ILMN_1723035	OLR1	5,47	0,27	Homo sapiens oxidized low density lipoprotein (lectin-like) receptor 1 (OLR1), mRNA.
ILMN_1778401	HLA-B	5,42	0,93	Homo sapiens major histocompatibility complex, class I, B (HLA-B), mRNA.
ILMN_1666122	HEG1	5,27	0,75	Homo sapiens HEG homolog 1 (zebrafish) (HEG1), mRNA.
ILMN_2120210	RCAN2	5,25	0,41	Homo sapiens regulator of calcineurin 2 (RCAN2), mRNA.
ILMN_1774077	GBP2	5,16	0,07	Homo sapiens guanylate binding protein 2, interferon-inducible (GBP2), mRNA.
ILMN_1804929	OXTR	5,13	3,31	Homo sapiens oxytocin receptor (OXTR), mRNA.
ILMN_1708934	ADM	5,09	2,59	Homo sapiens adrenomedullin (ADM), mRNA.
ILMN_1693338	CYP1B1	5,02	3,18	Homo sapiens cytochrome P450, family 1, subfamily B, polypeptide 1 (CYP1B1), mRNA.
ILMN_1770161	BST1	4,98	0,63	Homo sapiens bone marrow stromal cell antigen 1 (BST1), mRNA.
ILMN_2129161	LRRC32	4,98	0,74	Homo sapiens leucine rich repeat containing 32 (LRRC32), mRNA.
ILMN_1772768	PSG7	4,96	0,17	Homo sapiens pregnancy specific beta-1-glycoprotein 7 (PSG7), mRNA.
ILMN_1668022	EPHA5	4,95	0,13	Homo sapiens EPH receptor A5 (EPHA5), transcript variant 1, mRNA.
ILMN_1842320		4,93	0,07	CR740121 Homo sapiens library (Ebert L) Homo sapiens cDNA clone IMAGp971G1750 ; IMAGE:767753 5, mRNA sequence
ILMN_1682176	CLEC3B	4,91	0,21	Homo sapiens C-type lectin domain family 3, member B (CLEC3B), mRNA.
ILMN_1687501	MOXD1	4,84	0,79	Homo sapiens monooxygenase, DBH-like 1 (MOXD1), transcript variant 2, mRNA.
ILMN_1685641	BCHE	4,80	0,25	Homo sapiens butyrylcholinesterase (BCHE), mRNA.
ILMN_1781742	FAM133A	4,77	0,05	Homo sapiens family with sequence similarity 133, member A (FAM133A), mRNA.
ILMN_1843138	LOC152742	4,75	0,27	PREDICTED: Homo sapiens hypothetical protein LOC152742 (LOC152742), mRNA.
ILMN_1690105	STAT1	4,55	0,09	Homo sapiens signal transducer and activator of transcription 1, 91kDa (STAT1), transcript variant alpha, mRNA.
ILMN_1761788	MOXD1	4,50	0,01	Homo sapiens monooxygenase, DBH-like 1 (MOXD1), transcript variant 2, mRNA.
ILMN_1760247	CD70	4,45	0,23	Homo sapiens CD70 molecule (CD70), mRNA.
ILMN_2200836	HSPB7	4,39	0,52	Homo sapiens heat shock 27kDa protein family, member 7 (cardiovascular) (HSPB7), mRNA.
ILMN_1691364	STAT1	4,37	0,72	Homo sapiens signal transducer and activator of transcription 1, 91kDa (STAT1), transcript variant beta, mRNA.
ILMN_2129572	F3	4,35	0,16	Homo sapiens coagulation factor III (thromboplastin, tissue factor) (F3), mRNA.
ILMN_2281810	PSG4	4,35	0,14	Homo sapiens pregnancy specific beta-1-glycoprotein 4 (PSG4), transcript variant 1, mRNA.
ILMN_1689111	CXCL12	4,33	0,33	Homo sapiens chemokine (C-X-C motif) ligand 12 (stromal cell-derived factor 1) (CXCL12), transcript variant 2, mRNA.
ILMN_1768227	DCN	4,29	1,05	Homo sapiens decorin (DCN), transcript variant A2, mRNA.
ILMN_1707695	IFIT1	4,20	1,37	Homo sapiens interferon-induced protein with tetratricopeptide repeats 1 (IFIT1), transcript variant 2, mRNA.
ILMN_1813528	CCBE1	4,20	0,48	Homo sapiens collagen and calcium binding EGF domains 1 (CCBE1), mRNA.
ILMN_1772459	RPS23	4,16	0,25	Homo sapiens ribosomal protein S23 (RPS23), mRNA.
ILMN_1767113	AOX1	4,12	0,99	Homo sapiens aldehyde oxidase 1 (AOX1), mRNA.
ILMN_1757506	ELN	4,10	0,06	Homo sapiens elastin (ELN), transcript variant 4, mRNA.
ILMN_1758272	MYPN	4,09	1,03	Homo sapiens myopalladin (MYPN), mRNA.
ILMN_2172497	LPPR4	4,04	0,23	Homo sapiens plasticity related gene 1 (LPPR4), mRNA.
ILMN_1770467	GAGE7	4,03	0,22	Homo sapiens G antigen 7 (GAGE7), mRNA.
ILMN_1752668	DAAM2	4,02	0,33	Homo sapiens dishevelled associated activator of morphogenesis 2 (DAAM2), mRNA.
ILMN_1755047	LRRC2	3,95	0,33	Homo sapiens leucine rich repeat containing 2 (LRRC2), mRNA.
ILMN_3209399	LOC399965	3,94	0,20	PREDICTED: Homo sapiens misc_RNA (LOC399965), miscRNA.
ILMN_1721113	HLA-C	3,94	0,60	Homo sapiens major histocompatibility complex, class I, C (HLA-C), mRNA.
ILMN_1686811	LOC402644	3,92	0,24	PREDICTED: Homo sapiens similar to peptidylprolyl isomerase A isoform 1 (LOC402644), mRNA.
ILMN_1651656	PSG7	3,91	0,03	Homo sapiens pregnancy specific beta-1-glycoprotein 7 (PSG7), mRNA.
ILMN_2130441	HLA-H	3,91	2,69	Homo sapiens major histocompatibility complex, class I, H (pseudogene) (HLA-H), non-coding RNA.
ILMN_1813607	ANKRD30A	3,82	0,22	PREDICTED: Homo sapiens ankyrin repeat domain 30A (ANKRD30A), mRNA.
ILMN_1673880	EFEMP1	3,78	0,99	Homo sapiens EGF-containing fibulin-like extracellular matrix protein 1 (EFEMP1), transcript variant 1, mRNA.
ILMN_2396875	IGFBP3	3,77	1,23	Homo sapiens insulin-like growth factor binding protein 3 (IGFBP3), transcript variant 1, mRNA.
ILMN_1757467	H1F0	3,63	0,35	Homo sapiens H1 histone family, member 0 (H1F0), mRNA.
ILMN_2150258	ZFP36L2	3,63	0,11	Homo sapiens zinc finger protein 36, C3H type-like 2 (ZFP36L2), mRNA.
ILMN_2378100	FBXL5	3,63	0,11	Homo sapiens F-box and leucine-rich repeat protein 5 (FBXL5), transcript variant 1, mRNA.
ILMN_1805842	FHL1	3,60	0,26	Homo sapiens four and a half LIM domains 1 (FHL1), mRNA.
ILMN_1654639	HERC6	3,60	0,14	Homo sapiens hect domain and RLD 6 (HERC6), transcript variant 1, mRNA.
ILMN_1805519	CD24	3,58	0,27	Homo sapiens CD24 molecule (CD24), mRNA.
ILMN_1791447	CXCL12	3,55	0,07	Homo sapiens chemokine (C-X-C motif) ligand 12 (stromal cell-derived factor 1) (CXCL12), transcript variant 1, mRNA.
ILMN_2404951	DAZ4	3,53	0,14	Homo sapiens deleted in azoospermia 4 (DAZ4), transcript variant 2, mRNA.
ILMN_1714586	VGLL3	3,52	0,30	Homo sapiens vestigial like 3 (Drosophila) (VGLL3), mRNA.
ILMN_2124585	GREM1	3,40	0,98	Homo sapiens gremlin 1, cysteine knot superfamily, homolog (Xenopus laevis) (GREM1), mRNA.
ILMN_1810376	C11orf87	3,38	0,79	Homo sapiens chromosome 11 open reading frame 87 (C11orf87), mRNA.
ILMN_1659688	LGALS3BP	3,37	0,05	Homo sapiens lectin, galactoside-binding, soluble, 3 binding protein (LGALS3BP), mRNA.
ILMN_1671337	SLC2A5	3,36	0,02	Homo sapiens solute carrier family 2 (facilitated glucose/fructose transporter), member 5 (SLC2A5), mRNA.
ILMN_1659359	SCUBE3	3,34	0,44	Homo sapiens signal peptide, CUB domain, EGF-like 3 (SCUBE3), mRNA.
ILMN_1775235	AFF3	3,29	0,10	Homo sapiens AF4/FMR2 family, member 3 (AFF3), transcript variant 2, mRNA.
ILMN_1735877	EFEMP1	3,29	1,06	Homo sapiens EGF-containing fibulin-like extracellular matrix protein 1 (EFEMP1), transcript variant 1, mRNA.
ILMN_2360730	CAV2	3,29	0,72	Homo sapiens caveolin 2 (CAV2), transcript variant 1, mRNA.
ILMN_2324421	TXNRD1	3,27	1,40	Homo sapiens thioredoxin reductase 1 (TXNRD1), transcript variant 4, mRNA.
ILMN_2334359	GFRA1	3,25	0,03	Homo sapiens GDNF family receptor alpha 1 (GFRA1), transcript variant 1, mRNA.
ILMN_1746085	IGFBP3	3,24	0,22	Homo sapiens insulin-like growth factor binding protein 3 (IGFBP3), transcript variant 2, mRNA.
ILMN_2092536	HSPE1	3,22	1,28	Homo sapiens heat shock 10kDa protein 1 (chaperonin 10) (HSPE1), mRNA.
ILMN_1712684	FAM20C	3,21	0,72	Homo sapiens family with sequence similarity 20, member C (FAM20C), mRNA.
ILMN_1720048	CCL2	3,19	1,41	Homo sapiens chemokine (C-C motif) ligand 2 (CCL2), mRNA.
ILMN_1678842	THBS2	3,18	0,60	Homo sapiens thrombospondin 2 (THBS2), mRNA.
ILMN_1725678	GFRA1	3,17	0,12	Homo sapiens GDNF family receptor alpha 1 (GFRA1), transcript variant 1, mRNA.
ILMN_1790778	PNMA2	3,16	0,84	Homo sapiens paraneoplastic antigen MA2 (PNMA2), mRNA.
ILMN_1742450	TAPBP	3,13	0,10	Homo sapiens TAP binding protein (tapasin) (TAPBP), transcript variant 1, mRNA.
ILMN_1726589	CD248	3,12	0,80	Homo sapiens CD248 molecule, endosialin (CD248), mRNA.
ILMN_2347798	IFI6	3,11	0,39	Homo sapiens interferon, alpha-inducible protein 6 (IFI6), transcript variant 2, mRNA.
ILMN_1667711	HRASLS3	3,11	0,70	Homo sapiens HRAS-like suppressor 3 (HRASLS3), mRNA.
ILMN_1802780	M160	3,11	0,04	Homo sapiens scavenger receptor cysteine-rich type 1 protein M160 (M160), mRNA.
ILMN_1671149	MEG3	3,10	0,13	Homo sapiens maternally expressed 3 (non-protein coding) (MEG3), transcript variant 1, non-coding RNA. XR_001346-XR_001372
ILMN_1662932	LCP1	3,10	0,03	Homo sapiens lymphocyte cytosolic protein 1 (L-plastin) (LCP1), mRNA.
ILMN_2376108	PSMB9	3,09	0,33	Homo sapiens proteasome (prosome, macropain) subunit, beta type, 9 (large multifunctional peptidase 2) (PSMB9), transcript variant 1, mRNA.
ILMN_1679280	LOC643997	3,08	0,02	PREDICTED: Homo sapiens similar to peptidylprolyl isomerase A isoform 1 (LOC643997), mRNA.
ILMN_1687335	FLNA	3,06	0,73	Homo sapiens filamin A, alpha (actin binding protein 280) (FLNA), mRNA.
ILMN_1701933	SNCA	3,06	0,21	Homo sapiens synuclein, alpha (non A4 component of amyloid precursor) (SNCA), transcript variant NACP112, mRNA.
ILMN_1758672	FAM107B	3,05	1,05	Homo sapiens family with sequence similarity 107, member B (FAM107B), mRNA.
ILMN_2122511	CCBE1	3,04	0,21	Homo sapiens collagen and calcium binding EGF domains 1 (CCBE1), mRNA.
ILMN_1687757	AKR1C4	3,03	0,96	Homo sapiens aldo-keto reductase family 1, member C4 (chlordecone reductase; 3-alpha hydroxysteroid dehydrogenase, type I; dihydrodiol dehydrogenase 4) (AKR1C4), mRNA.
ILMN_1715669	TP53I11	3,03	0,10	Homo sapiens tumor protein p53 inducible protein 11 (TP53I11), mRNA.
ILMN_1687583	CAV1	3,01	1,07	Homo sapiens caveolin 1, caveolae protein, 22kDa (CAV1), mRNA.
ILMN_1754528	DAZ4	3,01	0,20	Homo sapiens deleted in azoospermia 4 (DAZ4), transcript variant 2, mRNA.
ILMN_1687080	LOC402251	3,01	0,63	PREDICTED: Homo sapiens similar to eukaryotic translation elongation factor 1 alpha 2 (LOC402251), mRNA.
ILMN_1749915	C1orf63	3,00	0,10	Homo sapiens chromosome 1 open reading frame 63 (C1orf63), mRNA.
ILMN_1811909	LOC402221	2,98	0,01	PREDICTED: Homo sapiens similar to actin alpha 1 skeletal muscle protein (LOC402221), mRNA.
ILMN_2041236	GARNL4	2,98	0,17	Homo sapiens GTPase activating Rap/RanGAP domain-like 4 (GARNL4), mRNA.
ILMN_1752965	GREM1	2,97	0,69	Homo sapiens gremlin 1, cysteine knot superfamily, homolog (Xenopus laevis) (GREM1), mRNA.
ILMN_2154950	ZNF423	2,94	0,49	Homo sapiens zinc finger protein 423 (ZNF423), mRNA.
ILMN_1677038	FLJ21986	2,94	0,75	Homo sapiens hypothetical protein FLJ21986 (FLJ21986), mRNA.
ILMN_1798000	PSG1	2,94	0,07	Homo sapiens pregnancy specific beta-1-glycoprotein 1 (PSG1), mRNA.
ILMN_1674063	OAS2	2,92	0,04	Homo sapiens 2'-5'-oligoadenylate synthetase 2, 69/71kDa (OAS2), transcript variant 1, mRNA.
ILMN_1681260	LOC643272	2,91	0,06	PREDICTED: Homo sapiens hypothetical protein LOC643272 (LOC643272), mRNA.
ILMN_1677198	C1R	2,90	0,28	Homo sapiens complement component 1, r subcomponent (C1R), mRNA.
ILMN_1793950	P704P	2,89	0,10	PREDICTED: Homo sapiens prostate-specific P704P (P704P), mRNA.
ILMN_1713124	AKR1C3	2,88	0,01	Homo sapiens aldo-keto reductase family 1, member C3 (3-alpha hydroxysteroid dehydrogenase, type II) (AKR1C3), mRNA.
ILMN_2356786	ADD1	2,88	0,18	Homo sapiens adducin 1 (alpha) (ADD1), transcript variant 1, mRNA.
ILMN_2388547	EPSTI1	2,88	0,33	Homo sapiens epithelial stromal interaction 1 (breast) (EPSTI1), transcript variant 2, mRNA.
ILMN_1793410	SNTB1	2,88	0,10	Homo sapiens syntrophin, beta 1 (dystrophin-associated protein A1, 59kDa, basic component 1) (SNTB1), mRNA.
ILMN_3244960	NACC1	2,86	0,09	Homo sapiens nucleus accumbens associated 1, BEN and BTB (POZ) domain containing (NACC1), mRNA.
ILMN_1773964	H1FX	2,85	0,43	Homo sapiens H1 histone family, member X (H1FX), mRNA.
ILMN_2051373	NEK2	2,85	0,32	Homo sapiens NIMA (never in mitosis gene a)-related kinase 2 (NEK2), mRNA.
ILMN_1756928	RTN1	2,84	0,16	Homo sapiens reticulon 1 (RTN1), transcript variant 1, mRNA.
ILMN_1722713	FBLN1	2,83	0,01	Homo sapiens fibulin 1 (FBLN1), transcript variant A, mRNA.
ILMN_1772218	HLA-DPA1	2,83	0,08	Homo sapiens major histocompatibility complex, class II, DP alpha 1 (HLA-DPA1), mRNA.
ILMN_3241441	MEGF6	2,83	0,22	Homo sapiens multiple EGF-like-domains 6 (MEGF6), mRNA.
ILMN_1753196	PTTG1	2,80	0,36	Homo sapiens pituitary tumor-transforming 1 (PTTG1), mRNA.
ILMN_1683969	FKBP1A	2,80	0,01	Homo sapiens FK506 binding protein 1A, 12kDa (FKBP1A), transcript variant 12A, mRNA.
ILMN_1682738	SMAD3	2,80	0,34	Homo sapiens SMAD family member 3 (SMAD3), transcript variant 1, mRNA.
ILMN_1710482	APLP2	2,78	0,24	Homo sapiens amyloid beta (A4) precursor-like protein 2 (APLP2), mRNA.
ILMN_1794501	HAS3	2,78	0,43	Homo sapiens hyaluronan synthase 3 (HAS3), transcript variant 1, mRNA.
ILMN_2408179	BAT2	2,75	0,24	Homo sapiens HLA-B associated transcript 2 (BAT2), transcript variant 1, mRNA.
ILMN_2252136	YWHAE	2,75	0,07	Homo sapiens tyrosine 3-monooxygenase/tryptophan 5-monooxygenase activation protein, epsilon polypeptide (YWHAE), mRNA.
ILMN_1725427	B2M	2,75	0,26	Homo sapiens beta-2-microglobulin (B2M), mRNA.
ILMN_1683194	DCN	2,74	0,36	Homo sapiens decorin (DCN), transcript variant A1, mRNA.
ILMN_2350634	EFEMP1	2,74	0,59	Homo sapiens EGF-containing fibulin-like extracellular matrix protein 1 (EFEMP1), transcript variant 2, mRNA.
ILMN_3252936	KRT18P17	2,74	0,01	PREDICTED: Homo sapiens misc_RNA (KRT18P17), miscRNA.
ILMN_1672536	FBLN1	2,73	0,36	Homo sapiens fibulin 1 (FBLN1), transcript variant D, mRNA.
ILMN_3236667	GAGE12D	2,73	0,10	Homo sapiens G antigen 12D (GAGE12D), mRNA.
ILMN_1765701	LOC399942	2,72	0,07	PREDICTED: Homo sapiens similar to Tubulin alpha-2 chain (Alpha-tubulin 2), transcript variant 5 (LOC399942), mRNA.
ILMN_1792885	CTSC	2,72	0,16	Homo sapiens cathepsin C (CTSC), transcript variant 1, mRNA.
ILMN_2374036	CTSL1	2,71	0,10	Homo sapiens cathepsin L1 (CTSL1), transcript variant 2, mRNA.
ILMN_3240943	LOC100133772	2,71	0,53	PREDICTED: Homo sapiens similar to MCT (LOC100133772), mRNA.
ILMN_2200331	H2AFX	2,71	0,16	Homo sapiens H2A histone family, member X (H2AFX), mRNA.
ILMN_2359211	AP2A1	2,71	0,02	Homo sapiens adaptor-related protein complex 2, alpha 1 subunit (AP2A1), transcript variant 2, mRNA.
ILMN_3307906	PALMD	2,70	0,18	Homo sapiens palmdelphin (PALMD), mRNA.
ILMN_1752478	DHRS3	2,70	0,43	Homo sapiens dehydrogenase/reductase (SDR family) member 3 (DHRS3), mRNA.
ILMN_1653039	LOC642934	2,70	0,10	PREDICTED: Homo sapiens hypothetical LOC642934 (LOC642934), mRNA.
ILMN_2191803	MYPN	2,69	0,44	Homo sapiens myopalladin (MYPN), mRNA.
ILMN_2147435	MAN2A1	2,69	0,33	Homo sapiens mannosidase, alpha, class 2A, member 1 (MAN2A1), mRNA.
ILMN_1776953	MYL9	2,68	0,08	Homo sapiens myosin, light chain 9, regulatory (MYL9), transcript variant 1, mRNA.
ILMN_2332964	LGMN	2,68	0,28	Homo sapiens legumain (LGMN), transcript variant 2, mRNA.
ILMN_1743130	PTGFRN	2,68	0,31	Homo sapiens prostaglandin F2 receptor negative regulator (PTGFRN), mRNA.
ILMN_1663313	AMY1C	2,68	0,31	Homo sapiens amylase, alpha 1C (salivary) (AMY1C), mRNA.
ILMN_1757152	MAGEC2	2,68	0,15	Homo sapiens melanoma antigen family C, 2 (MAGEC2), mRNA.
ILMN_1782050	CEBPD	2,68	0,09	Homo sapiens CCAAT/enhancer binding protein (C/EBP), delta (CEBPD), mRNA.
ILMN_1737833	ATN1	2,66	0,08	Homo sapiens atrophin 1 (ATN1), transcript variant 1, mRNA.
ILMN_1701114	GBP1	2,65	0,04	Homo sapiens guanylate binding protein 1, interferon-inducible, 67kDa (GBP1), mRNA.
ILMN_1814998	FKSG30	2,65	0,23	Homo sapiens actin-like protein (FKSG30), mRNA.
ILMN_1666305	CDKN3	2,65	0,09	Homo sapiens cyclin-dependent kinase inhibitor 3 (CDK2-associated dual specificity phosphatase) (CDKN3), mRNA.
ILMN_3246766	LOC100132247	2,65	0,22	Homo sapiens similar to Uncharacterized protein KIAA0220 (LOC100132247), mRNA.
ILMN_1760778	ENG	2,65	0,27	Homo sapiens endoglin (Osler-Rendu-Weber syndrome 1) (ENG), mRNA.
ILMN_1762529	SLC12A8	2,65	0,05	Homo sapiens solute carrier family 12 (potassium/chloride transporters), member 8 (SLC12A8), mRNA.
ILMN_1705814	KRT80	2,64	0,30	Homo sapiens keratin 80 (KRT80), transcript variant 1, mRNA.
ILMN_2216637	STK32B	2,64	0,05	Homo sapiens serine/threonine kinase 32B (STK32B), mRNA.
ILMN_2190084	VAMP8	2,64	0,23	Homo sapiens vesicle-associated membrane protein 8 (endobrevin) (VAMP8), mRNA.
ILMN_1757019	NTN4	2,63	0,25	Homo sapiens netrin 4 (NTN4), mRNA.
ILMN_1737640	CSAG1	2,63	0,27	Homo sapiens chondrosarcoma associated gene 1 (CSAG1), transcript variant b, mRNA.
ILMN_1766657	STOM	2,62	0,23	Homo sapiens stomatin (STOM), transcript variant 1, mRNA.
ILMN_2383383	PIR	2,62	0,44	Homo sapiens pirin (iron-binding nuclear protein) (PIR), transcript variant 2, mRNA.
ILMN_1833858		2,61	0,24	Homo sapiens clone 23700 mRNA sequence
ILMN_1761858	MID1	2,61	0,26	Homo sapiens midline 1 (Opitz/BBB syndrome) (MID1), transcript variant 3, mRNA.
ILMN_1739645	ANLN	2,60	0,05	Homo sapiens anillin, actin binding protein (ANLN), mRNA.
ILMN_1657683	C1orf198	2,60	0,07	Homo sapiens chromosome 1 open reading frame 198 (C1orf198), mRNA.
ILMN_1674620	SGCE	2,59	0,21	Homo sapiens sarcoglycan, epsilon (SGCE), transcript variant 3, mRNA.
ILMN_1661335	SPTBN1	2,58	0,16	Homo sapiens spectrin, beta, non-erythrocytic 1 (SPTBN1), transcript variant 1, mRNA.
ILMN_1739521	NLGN1	2,58	0,40	Homo sapiens neuroligin 1 (NLGN1), mRNA.
ILMN_1682938	ARF3	2,58	0,22	Homo sapiens ADP-ribosylation factor 3 (ARF3), mRNA.
ILMN_1785141	MICAL2	2,57	0,08	Homo sapiens microtubule associated monoxygenase, calponin and LIM domain containing 2 (MICAL2), mRNA.
ILMN_1814526	ADD3	2,57	0,29	Homo sapiens adducin 3 (gamma) (ADD3), transcript variant 3, mRNA.
ILMN_2363141	PAGE5	2,57	0,02	Homo sapiens P antigen family, member 5 (prostate associated) (PAGE5), transcript variant 1, mRNA.
ILMN_2148785	GBP1	2,56	0,24	Homo sapiens guanylate binding protein 1, interferon-inducible, 67kDa (GBP1), mRNA.
ILMN_2333367	FKBP1A	2,56	0,33	Homo sapiens FK506 binding protein 1A, 12kDa (FKBP1A), transcript variant 12A, mRNA.
ILMN_1805750	IFITM3	2,55	0,10	Homo sapiens interferon induced transmembrane protein 3 (1-8U) (IFITM3), mRNA.
ILMN_3302456	LOC730029	2,55	0,22	PREDICTED: Homo sapiens similar to hCG1997137, transcript variant 2 (LOC730029), mRNA.
ILMN_1731224	PARP9	2,55	0,02	Homo sapiens poly (ADP-ribose) polymerase family, member 9 (PARP9), mRNA.
ILMN_1794534	CCDC81	2,54	0,55	Homo sapiens coiled-coil domain containing 81 (CCDC81), mRNA.
ILMN_3237656	LOC730313	2,54	0,12	PREDICTED: Homo sapiens hypothetical LOC730313 (LOC730313), mRNA.
ILMN_1762861	HLA-F	2,54	0,08	Homo sapiens major histocompatibility complex, class I, F (HLA-F), transcript variant 1, mRNA.
ILMN_1797009	F3	2,54	0,37	Homo sapiens coagulation factor III (thromboplastin, tissue factor) (F3), mRNA.
ILMN_3244728	LOC100134159	2,53	0,01	PREDICTED: Homo sapiens similar to Coiled-coil domain containing 144B (LOC100134159), mRNA.
ILMN_1697559	G6PD	2,52	0,33	Homo sapiens glucose-6-phosphate dehydrogenase (G6PD), transcript variant 1, mRNA.
ILMN_1685339	TPM1	2,52	0,23	Homo sapiens tropomyosin 1 (alpha) (TPM1), transcript variant 6, mRNA.
ILMN_1701603	ALPL	2,52	0,36	Homo sapiens alkaline phosphatase, liver/bone/kidney (ALPL), transcript variant 1, mRNA.
ILMN_1754103	CLDN11	2,52	0,38	Homo sapiens claudin 11 (oligodendrocyte transmembrane protein) (CLDN11), mRNA.
ILMN_2329735	ECM1	2,51	0,62	Homo sapiens extracellular matrix protein 1 (ECM1), transcript variant 2, mRNA.
ILMN_1719975	HOXC4	2,50	0,30	Homo sapiens homeobox C4 (HOXC4), transcript variant 1, mRNA.
ILMN_3181480	FLJ36131	2,50	0,16	PREDICTED: Homo sapiens hypothetical protein FLJ36131, transcript variant 2 (FLJ36131), mRNA.
ILMN_1700541	FBLN1	2,50	0,41	Homo sapiens fibulin 1 (FBLN1), transcript variant C, mRNA.
ILMN_1742981	TUBA1A	2,50	0,09	Homo sapiens tubulin, alpha 1a (TUBA1A), mRNA.
ILMN_1745697	MGRN1	2,50	0,13	Homo sapiens mahogunin, ring finger 1 (MGRN1), mRNA.
ILMN_1753686	LOC650867	2,50	0,00	PREDICTED: Homo sapiens similar to Deleted in azoospermia protein 4 (LOC650867), mRNA.
ILMN_1654065	ATOH8	2,48	0,53	Homo sapiens atonal homolog 8 (Drosophila) (ATOH8), mRNA.
ILMN_3214256	LOC128192	2,48	0,13	PREDICTED: Homo sapiens hypothetical LOC128192 (LOC128192), mRNA.
ILMN_1756992	MUC1	2,47	0,59	Homo sapiens mucin 1, cell surface associated (MUC1), transcript variant 6, mRNA.
ILMN_1731922	LOC644931	2,47	0,11	PREDICTED: Homo sapiens hypothetical LOC644931 (LOC644931), mRNA.
ILMN_1713744	C14orf132	2,46	0,24	Homo sapiens chromosome 14 open reading frame 132 (C14orf132), mRNA.
ILMN_2249920	FYN	2,46	0,23	Homo sapiens FYN oncogene related to SRC, FGR, YES (FYN), transcript variant 1, mRNA.
ILMN_1776052	LOC148915	2,46	0,09	PREDICTED: Homo sapiens similar to Nonhistone chromosomal protein HMG-17 (High-mobility group nucleosome binding domain 2) (LOC148915), mRNA.
ILMN_1695588	HNRPC	2,46	0,11	Homo sapiens heterogeneous nuclear ribonucleoprotein C (C1/C2) (HNRPC), transcript variant 1, mRNA.
ILMN_1751346	ERBB3	2,45	0,15	Homo sapiens v-erb-b2 erythroblastic leukemia viral oncogene homolog 3 (avian) (ERBB3), transcript variant 1, mRNA.
ILMN_1744268	PLEC1	2,45	0,06	Homo sapiens plectin 1, intermediate filament binding protein 500kDa (PLEC1), transcript variant 1, mRNA.
ILMN_1711904	MXD3	2,45	0,04	Homo sapiens MAX dimerization protein 3 (MXD3), mRNA.
ILMN_1696843	LOC613037	2,45	0,12	Homo sapiens nuclear pore complex interacting protein pseudogene (LOC613037), non-coding RNA.
ILMN_1737650	DIO2	2,45	0,53	Homo sapiens deiodinase, iodothyronine, type II (DIO2), transcript variant 3, mRNA.
ILMN_1744656	PAGE5	2,44	0,16	Homo sapiens P antigen family, member 5 (prostate associated) (PAGE5), transcript variant 1, mRNA.
ILMN_1745374	IFI35	2,43	0,21	Homo sapiens interferon-induced protein 35 (IFI35), mRNA.
ILMN_1679133	SERPINB1	2,43	0,47	Homo sapiens serpin peptidase inhibitor, clade B (ovalbumin), member 1 (SERPINB1), mRNA.
ILMN_1734950	LOXL1	2,42	0,39	Homo sapiens lysyl oxidase-like 1 (LOXL1), mRNA.
ILMN_1785424	ABLIM1	2,42	0,19	Homo sapiens actin binding LIM protein 1 (ABLIM1), transcript variant 4, mRNA.
ILMN_1663092	CITED2	2,42	0,11	Homo sapiens Cbp/p300-interacting transactivator, with Glu/Asp-rich carboxy-terminal domain, 2 (CITED2), transcript variant 1, mRNA.
ILMN_2399300	NAV2	2,41	0,05	Homo sapiens neuron navigator 2 (NAV2), transcript variant 2, mRNA.
ILMN_1803476	KCTD20	2,40	0,39	Homo sapiens potassium channel tetramerisation domain containing 20 (KCTD20), mRNA.
ILMN_1718558	PARP12	2,38	0,42	Homo sapiens poly (ADP-ribose) polymerase family, member 12 (PARP12), mRNA.
ILMN_1807359	CLEC11A	2,38	0,49	Homo sapiens C-type lectin domain family 11, member A (CLEC11A), mRNA.
ILMN_1767360	IL10RB	2,37	0,10	Homo sapiens interleukin 10 receptor, beta (IL10RB), mRNA.
ILMN_1673933	LOC440341	2,37	0,19	PREDICTED: Homo sapiens similar to nuclear pore complex interacting protein, transcript variant 4 (LOC440341), mRNA.
ILMN_3307221	NAV2	2,37	0,13	Homo sapiens neuron navigator 2 (NAV2), transcript variant 2, mRNA.
ILMN_2370160	HERC4	2,37	0,29	Homo sapiens hect domain and RLD 4 (HERC4), transcript variant 2, mRNA.
ILMN_1658333	ECM1	2,35	0,25	Homo sapiens extracellular matrix protein 1 (ECM1), transcript variant 1, mRNA.
ILMN_2286014	CATSPER2	2,35	0,23	Homo sapiens cation channel, sperm associated 2 (CATSPER2), transcript variant 4, mRNA.
ILMN_3292551	LOC286157	2,35	0,17	PREDICTED: Homo sapiens misc_RNA (LOC286157), miscRNA.
ILMN_2070052	LOC613037	2,35	0,02	Homo sapiens nuclear pore complex interacting protein pseudogene (LOC613037), non-coding RNA.
ILMN_1756685	DEPDC6	2,35	0,37	Homo sapiens DEP domain containing 6 (DEPDC6), mRNA.
ILMN_2409298	NUSAP1	2,35	0,21	Homo sapiens nucleolar and spindle associated protein 1 (NUSAP1), transcript variant 2, mRNA.
ILMN_3261439	LOC100128098	2,35	0,31	PREDICTED: Homo sapiens hypothetical protein LOC100128098 (LOC100128098), mRNA.
ILMN_1663042	SDC4	2,35	0,27	Homo sapiens syndecan 4 (SDC4), mRNA.
ILMN_3278506	LOC148430	2,34	0,33	PREDICTED: Homo sapiens misc_RNA (LOC148430), miscRNA.
ILMN_1669376	DRAM1	2,34	0,27	Homo sapiens DNA-damage regulated autophagy modulator 1 (DRAM1), mRNA.
ILMN_1812995	CTSL1	2,34	0,05	Homo sapiens cathepsin L1 (CTSL1), transcript variant 1, mRNA.
ILMN_1756326	CKS2	2,33	0,16	Homo sapiens CDC28 protein kinase regulatory subunit 2 (CKS2), mRNA.
ILMN_2344373	MVP	2,33	0,25	Homo sapiens major vault protein (MVP), transcript variant 1, mRNA.
ILMN_1805999	MYO1D	2,33	0,03	Homo sapiens myosin ID (MYO1D), mRNA.
ILMN_1698019	LGMN	2,33	0,29	Homo sapiens legumain (LGMN), transcript variant 2, mRNA.
ILMN_1787923	PNPLA2	2,33	0,31	Homo sapiens patatin-like phospholipase domain containing 2 (PNPLA2), mRNA.
ILMN_1777325	STAT1	2,33	0,07	Homo sapiens signal transducer and activator of transcription 1, 91kDa (STAT1), transcript variant alpha, mRNA.
ILMN_2387385	IGFBP1	2,33	0,14	Homo sapiens insulin-like growth factor binding protein 1 (IGFBP1), transcript variant 2, mRNA.
ILMN_1772239	LOC400406	2,32	0,01	PREDICTED: Homo sapiens similar to ADAM metallopeptidase with thrombospondin type 1 motif, 7 preproprotein (LOC400406), mRNA.
ILMN_2311278	ADD3	2,31	0,02	Homo sapiens adducin 3 (gamma) (ADD3), transcript variant 3, mRNA.
ILMN_2179083	LOXL4	2,31	0,06	Homo sapiens lysyl oxidase-like 4 (LOXL4), mRNA.
ILMN_1769702	GPAA1	2,30	0,05	Homo sapiens glycosylphosphatidylinositol anchor attachment protein 1 homolog (yeast) (GPAA1), mRNA.
ILMN_3308663	MIR1228	2,30	0,31	Homo sapiens microRNA 1228 (MIR1228), microRNA.
ILMN_2098126	CCL5	2,30	0,14	Homo sapiens chemokine (C-C motif) ligand 5 (CCL5), mRNA.
ILMN_1723480	BST2	2,29	0,06	Homo sapiens bone marrow stromal cell antigen 2 (BST2), mRNA.
ILMN_1652237	CBR3	2,29	0,11	Homo sapiens carbonyl reductase 3 (CBR3), mRNA.
ILMN_2392472	CENPA	2,29	0,19	Homo sapiens centromere protein A (CENPA), transcript variant 2, mRNA.
ILMN_3239135	LOC100132391	2,29	0,20	PREDICTED: Homo sapiens hypothetical protein LOC100132391 (LOC100132391), mRNA.
ILMN_1793615	ME3	2,29	0,01	Homo sapiens malic enzyme 3, NADP(+)-dependent, mitochondrial (ME3), nuclear gene encoding mitochondrial protein, transcript variant 2, mRNA.
ILMN_1745110	LAPTM4A	2,28	0,06	Homo sapiens lysosomal-associated protein transmembrane 4 alpha (LAPTM4A), mRNA.
ILMN_2275533	DIAPH3	2,28	0,03	Homo sapiens diaphanous homolog 3 (Drosophila) (DIAPH3), transcript variant 1, mRNA.
ILMN_2147105	LOC440348	2,27	0,05	Homo sapiens similar to nuclear pore complex interacting protein (LOC440348), mRNA.
ILMN_2205963	C10orf54	2,27	0,14	Homo sapiens chromosome 10 open reading frame 54 (C10orf54), mRNA.
ILMN_2051408	PNPT1	2,27	0,01	Homo sapiens polyribonucleotide nucleotidyltransferase 1 (PNPT1), mRNA.
ILMN_1678730	NOMO1	2,26	0,02	Homo sapiens NODAL modulator 1 (NOMO1), mRNA.
ILMN_1912662		2,26	0,26	zr87e09.r1 NCI_CGAP_GCB1 Homo sapiens cDNA clone IMAGE:682696 5, mRNA sequence
ILMN_3242540	CD163L1	2,26	0,06	Homo sapiens CD163 molecule-like 1 (CD163L1), mRNA.
ILMN_1695658	KIF20A	2,26	0,35	Homo sapiens kinesin family member 20A (KIF20A), mRNA.
ILMN_2075526	PRUNE2	2,26	0,20	Homo sapiens prune homolog 2 (Drosophila) (PRUNE2), transcript variant 2, mRNA.
ILMN_1662482	LPPR4	2,25	0,08	Homo sapiens plasticity related gene 1 (LPPR4), mRNA.
ILMN_1702197	C9orf140	2,25	0,05	Homo sapiens chromosome 9 open reading frame 140 (C9orf140), mRNA.
ILMN_2297626	PEG10	2,25	0,12	Homo sapiens paternally expressed 10 (PEG10), transcript variant 1, mRNA. XM_940378
ILMN_1789507	COL11A1	2,25	0,16	Homo sapiens collagen, type XI, alpha 1 (COL11A1), transcript variant A, mRNA.
ILMN_2077905	PTGFRN	2,25	0,29	Homo sapiens prostaglandin F2 receptor negative regulator (PTGFRN), mRNA.
ILMN_1844919		2,24	0,10	Homo sapiens cDNA FLJ36559 fis, clone TRACH2009291
ILMN_1794612	UBA7	2,24	0,03	Homo sapiens ubiquitin-like modifier activating enzyme 7 (UBA7), mRNA.
ILMN_1759154	PABPN1	2,24	0,02	Homo sapiens poly(A) binding protein, nuclear 1 (PABPN1), mRNA.
ILMN_2372681	MAGEA6	2,24	0,20	Homo sapiens melanoma antigen family A, 6 (MAGEA6), transcript variant 2, mRNA.
ILMN_1695034	LOC642817	2,24	0,11	PREDICTED: Homo sapiens hypothetical LOC642817 (LOC642817), mRNA.
ILMN_2313889	ZNF682	2,23	0,26	Homo sapiens zinc finger protein 682 (ZNF682), transcript variant 1, mRNA.
ILMN_1676602	SLC7A14	2,23	0,15	Homo sapiens solute carrier family 7 (cationic amino acid transporter, y+ system), member 14 (SLC7A14), mRNA.
ILMN_1750563	CERCAM	2,22	0,19	Homo sapiens cerebral endothelial cell adhesion molecule (CERCAM), mRNA.
ILMN_1716400	FOXM1	2,22	0,24	Homo sapiens forkhead box M1 (FOXM1), transcript variant 3, mRNA.
ILMN_3232282	LOC100130445	2,22	0,02	PREDICTED: Homo sapiens similar to AML-associated zinc finger protein (LOC100130445), mRNA.
ILMN_1665428	GSDMD	2,21	0,30	Homo sapiens gasdermin D (GSDMD), mRNA.
ILMN_1680948	LMOD1	2,21	0,06	Homo sapiens leiomodin 1 (smooth muscle) (LMOD1), mRNA.
ILMN_1767006	PSMB8	2,21	0,28	Homo sapiens proteasome (prosome, macropain) subunit, beta type, 8 (large multifunctional peptidase 7) (PSMB8), transcript variant 2, mRNA.
ILMN_1696347	CTSC	2,21	0,27	Homo sapiens cathepsin C (CTSC), transcript variant 1, mRNA.
ILMN_2120340	RUVBL2	2,21	0,06	Homo sapiens RuvB-like 2 (E. coli) (RUVBL2), mRNA.
ILMN_2400512	PRKCSH	2,20	0,16	Homo sapiens protein kinase C substrate 80K-H (PRKCSH), transcript variant 2, mRNA.
ILMN_2373830	ATN1	2,20	0,11	Homo sapiens atrophin 1 (ATN1), transcript variant 2, mRNA.
ILMN_2358980	ILK	2,20	0,20	Homo sapiens integrin-linked kinase (ILK), transcript variant 2, mRNA.
ILMN_1721868	KPNA2	2,20	0,10	Homo sapiens karyopherin alpha 2 (RAG cohort 1, importin alpha 1) (KPNA2), mRNA. XM_001133262 XM_001133265 XM_001133267 XM_001133271
ILMN_3272441	LOC100129165	2,20	0,04	PREDICTED: Homo sapiens similar to Phosphotidylinositol phosphatase PTPRQ precursor (Receptor-type tyrosine-protein phosphatase Q) (PTP-RQ) (LOC100129165), mRNA.
ILMN_1745397	OAS3	2,19	0,05	Homo sapiens 2'-5'-oligoadenylate synthetase 3, 100kDa (OAS3), mRNA.
ILMN_1686906	TP53INP2	2,19	0,04	Homo sapiens tumor protein p53 inducible nuclear protein 2 (TP53INP2), mRNA.
ILMN_1774287	CFB	2,19	0,19	Homo sapiens complement factor B (CFB), mRNA.
ILMN_1657968	MAP2K2	2,19	0,26	Homo sapiens mitogen-activated protein kinase kinase 2 (MAP2K2), mRNA.
ILMN_2373119	TERT	2,19	0,08	Homo sapiens telomerase reverse transcriptase (TERT), transcript variant 1, mRNA.
ILMN_3300797	LOC729090	2,18	0,05	PREDICTED: Homo sapiens similar to Eukaryotic translation elongation factor 1 alpha 1 (LOC729090), mRNA.
ILMN_1794490	FLJ10781	2,18	0,12	Homo sapiens hypothetical protein FLJ10781 (FLJ10781), mRNA.
ILMN_1797585	MYO1B	2,17	0,15	Homo sapiens myosin IB (MYO1B), mRNA.
ILMN_1734827	MKI67	2,17	0,15	Homo sapiens antigen identified by monoclonal antibody Ki-67 (MKI67), mRNA.
ILMN_1664922	FLNB	2,17	0,17	Homo sapiens filamin B, beta (actin binding protein 278) (FLNB), mRNA.
ILMN_1906815		2,16	0,09	Homo sapiens mRNA; cDNA DKFZp686I0981 (from clone DKFZp686I0981)
ILMN_1689989	CDC42BPB	2,15	0,06	Homo sapiens CDC42 binding protein kinase beta (DMPK-like) (CDC42BPB), mRNA.
ILMN_2247572	SSX1	2,15	0,08	Homo sapiens synovial sarcoma, X breakpoint 1 (SSX1), mRNA.
ILMN_1730645	TMEFF2	2,15	0,16	Homo sapiens transmembrane protein with EGF-like and two follistatin-like domains 2 (TMEFF2), mRNA.
ILMN_1803408	KRT18	2,14	0,08	Homo sapiens keratin 18 (KRT18), transcript variant 1, mRNA.
ILMN_2376458	CSF2RA	2,14	0,05	Homo sapiens colony stimulating factor 2 receptor, alpha, low-affinity (granulocyte-macrophage) (CSF2RA), transcript variant 6, mRNA.
ILMN_1694757	CTSL1	2,13	0,08	Homo sapiens cathepsin L1 (CTSL1), transcript variant 1, mRNA.
ILMN_1758229	QSOX1	2,13	0,05	Homo sapiens quiescin Q6 sulfhydryl oxidase 1 (QSOX1), transcript variant 1, mRNA.
ILMN_2196347	CDKN1B	2,13	0,01	Homo sapiens cyclin-dependent kinase inhibitor 1B (p27, Kip1) (CDKN1B), mRNA.
ILMN_2373689	DIAPH3	2,13	0,15	Homo sapiens diaphanous homolog 3 (Drosophila) (DIAPH3), transcript variant 1, mRNA.
ILMN_1765076	APPL2	2,12	0,11	Homo sapiens adaptor protein, phosphotyrosine interaction, PH domain and leucine zipper containing 2 (APPL2), mRNA.
ILMN_1712560	SF1	2,12	0,10	Homo sapiens splicing factor 1 (SF1), transcript variant 1, mRNA.
ILMN_1715947	LOC648210	2,12	0,13	PREDICTED: Homo sapiens similar to Heterogeneous nuclear ribonucleoprotein A1 (Helix-destabilizing protein) (Single-strand RNA-binding protein) (hnRNP core protein A1) (HDP) (LOC648210), mRNA.
ILMN_1690826	TNKS1BP1	2,11	0,01	Homo sapiens tankyrase 1 binding protein 1, 182kDa (TNKS1BP1), mRNA.
ILMN_3238053	LOC100129211	2,11	0,03	PREDICTED: Homo sapiens hypothetical protein LOC100129211 (LOC100129211), mRNA.
ILMN_3302499	LOC730990	2,10	0,10	PREDICTED: Homo sapiens hypothetical LOC730990 (LOC730990), mRNA.
ILMN_1718128	PABPC3	2,10	0,04	Homo sapiens poly(A) binding protein, cytoplasmic 3 (PABPC3), mRNA.
ILMN_2326509	CASP1	2,10	0,03	Homo sapiens caspase 1, apoptosis-related cysteine peptidase (interleukin 1, beta, convertase) (CASP1), transcript variant delta, mRNA.
ILMN_3305169	LOC728809	2,10	0,07	PREDICTED: Homo sapiens hypothetical LOC728809 (LOC728809), mRNA.
ILMN_1752927	KIAA1600	2,10	0,04	Homo sapiens KIAA1600 (KIAA1600), mRNA.
ILMN_1804491	LOC647315	2,09	0,09	PREDICTED: Homo sapiens similar to microtubule-associated protein 6 isoform 1 (LOC647315), mRNA.
ILMN_2103761	TLE4	2,09	0,05	Homo sapiens transducin-like enhancer of split 4 (E(sp1) homolog, Drosophila) (TLE4), mRNA.
ILMN_3299393	PNMAL1	2,08	0,10	Homo sapiens PNMA-like 1 (PNMAL1), transcript variant 1, mRNA.
ILMN_1689828	DMPK	2,08	0,08	Homo sapiens dystrophia myotonica-protein kinase (DMPK), transcript variant 4, mRNA.
ILMN_3297996	LOC728732	2,08	0,06	PREDICTED: Homo sapiens misc_RNA (LOC728732), miscRNA.
ILMN_1692145	ZNF14	2,07	0,07	Homo sapiens zinc finger protein 14 (ZNF14), mRNA.
ILMN_1726025	ASXL1	2,07	0,04	Homo sapiens additional sex combs like 1 (Drosophila) (ASXL1), mRNA.
ILMN_1678300	MGC40489	2,06	0,08	PREDICTED: Homo sapiens hypothetical protein MGC40489 (MGC40489), misc RNA.
ILMN_1772359	LAPTM5	2,06	0,01	Homo sapiens lysosomal multispanning membrane protein 5 (LAPTM5), mRNA.
ILMN_3179891	LOC100128007	2,05	0,02	PREDICTED: Homo sapiens misc_RNA (LOC100128007), miscRNA.
ILMN_2371433	MID1	2,05	0,06	Homo sapiens midline 1 (Opitz/BBB syndrome) (MID1), transcript variant 1, mRNA.
ILMN_1669584	ILF3	2,05	0,05	Homo sapiens interleukin enhancer binding factor 3, 90kDa (ILF3), transcript variant 2, mRNA.
ILMN_1658695	NUF2	2,05	0,06	Homo sapiens NUF2, NDC80 kinetochore complex component, homolog (S. cerevisiae) (NUF2), transcript variant 2, mRNA.
ILMN_3195372	LOC100128056	2,04	0,05	PREDICTED: Homo sapiens similar to hCG2013701 (LOC100128056), mRNA.
ILMN_1676336	AADACL1	2,04	0,01	Homo sapiens arylacetamide deacetylase-like 1 (AADACL1), mRNA.
ILMN_3188076	LOC100128060	2,04	0,00	PREDICTED: Homo sapiens similar to mCG19129, transcript variant 2 (LOC100128060), mRNA.
ILMN_1733669	CDH18	2,04	0,03	Homo sapiens cadherin 18, type 2 (CDH18), mRNA.
Downregulated genes
ILMN_1747593	ISLR	0,04	0,01	Homo sapiens immunoglobulin superfamily containing leucine-rich repeat (ISLR), transcript variant 1, mRNA.
ILMN_1726711	PENK	0,04	0,02	Homo sapiens proenkephalin (PENK), mRNA.
ILMN_1730777	KRT19	0,04	0,01	Homo sapiens keratin 19 (KRT19), mRNA.
ILMN_1692058	NDN	0,07	0,01	Homo sapiens necdin homolog (mouse) (NDN), mRNA.
ILMN_1757387	UCHL1	0,08	0,03	Homo sapiens ubiquitin carboxyl-terminal esterase L1 (ubiquitin thiolesterase) (UCHL1), mRNA.
ILMN_1689431	APCDD1L	0,08	0,02	Homo sapiens adenomatosis polyposis coli down-regulated 1-like (APCDD1L), mRNA.
ILMN_2063168	MALL	0,09	0,03	Homo sapiens mal, T-cell differentiation protein-like (MALL), mRNA.
ILMN_1707727	ANGPTL4	0,09	0,02	Homo sapiens angiopoietin-like 4 (ANGPTL4), transcript variant 1, mRNA.
ILMN_1740170	CHCHD10	0,10	0,03	Homo sapiens coiled-coil-helix-coiled-coil-helix domain containing 10 (CHCHD10), mRNA.
ILMN_1678812	HAPLN1	0,12	0,03	Homo sapiens hyaluronan and proteoglycan link protein 1 (HAPLN1), mRNA.
ILMN_1700081	FST	0,12	0,04	Homo sapiens follistatin (FST), transcript variant FST344, mRNA.
ILMN_1744604	CYBA	0,12	0,05	Homo sapiens cytochrome b-245, alpha polypeptide (CYBA), mRNA.
ILMN_1733559	LOC100008589	0,14	0,03	Homo sapiens 28S ribosomal RNA (LOC100008589), non-coding RNA.
ILMN_1705750	TGM2	0,14	0,05	Homo sapiens transglutaminase 2 (C polypeptide, protein-glutamine-gamma-glutamyltransferase) (TGM2), transcript variant 1, mRNA.
ILMN_2396020	DUSP6	0,15	0,01	Homo sapiens dual specificity phosphatase 6 (DUSP6), transcript variant 2, mRNA.
ILMN_1725387	TMEM200A	0,15	0,01	Homo sapiens transmembrane protein 200A (TMEM200A), mRNA.
ILMN_2322996	EYA2	0,15	0,02	Homo sapiens eyes absent homolog 2 (Drosophila) (EYA2), transcript variant 4, mRNA.
ILMN_1800317	WNT5A	0,16	0,03	Homo sapiens wingless-type MMTV integration site family, member 5A (WNT5A), mRNA.
ILMN_1792978	HAS2	0,16	0,03	Homo sapiens hyaluronan synthase 2 (HAS2), mRNA.
ILMN_1770228	KRT34	0,16	0,04	Homo sapiens keratin 34 (KRT34), mRNA.
ILMN_1669881	TSPAN13	0,16	0,05	Homo sapiens tetraspanin 13 (TSPAN13), mRNA.
ILMN_1673769	KCNG1	0,16	0,03	Homo sapiens potassium voltage-gated channel, subfamily G, member 1 (KCNG1), mRNA.
ILMN_1679587	LOC651202	0,17	0,00	PREDICTED: Homo sapiens similar to large subunit ribosomal protein L36a (LOC651202), mRNA.
ILMN_1669119	LOC728946	0,17	0,03	PREDICTED: Homo sapiens similar to keratin associated protein 1-1 (LOC728946), mRNA.
ILMN_1720373	SLC7A5	0,18	0,06	Homo sapiens solute carrier family 7 (cationic amino acid transporter, y+ system), member 5 (SLC7A5), mRNA.
ILMN_1713751	ADAM19	0,18	0,00	Homo sapiens ADAM metallopeptidase domain 19 (meltrin beta) (ADAM19), mRNA.
ILMN_3251587	LOC100008589	0,18	0,08	Homo sapiens 28S ribosomal RNA (LOC100008589), non-coding RNA.
ILMN_2163723	KRT7	0,19	0,05	Homo sapiens keratin 7 (KRT7), mRNA.
ILMN_1700306	OCIAD2	0,19	0,05	Homo sapiens OCIA domain containing 2 (OCIAD2), transcript variant 1, mRNA.
ILMN_3239775	ODZ4	0,19	0,02	Homo sapiens odz, odd Oz/ten-m homolog 4 (Drosophila) (ODZ4), mRNA.
ILMN_1692938	PSAT1	0,21	0,12	Homo sapiens phosphoserine aminotransferase 1 (PSAT1), transcript variant 2, mRNA.
ILMN_1733998	DHRS9	0,21	0,07	Homo sapiens dehydrogenase/reductase (SDR family) member 9 (DHRS9), transcript variant 1, mRNA.
ILMN_1674243	TFRC	0,22	0,01	Homo sapiens transferrin receptor (p90, CD71) (TFRC), mRNA.
ILMN_1661599	DDIT4	0,22	0,11	Homo sapiens DNA-damage-inducible transcript 4 (DDIT4), mRNA.
ILMN_1714433	MARCKSL1	0,22	0,08	Homo sapiens MARCKS-like 1 (MARCKSL1), mRNA.
ILMN_1794863	CAMK2N1	0,23	0,06	Homo sapiens calcium/calmodulin-dependent protein kinase II inhibitor 1 (CAMK2N1), mRNA.
ILMN_1665510	ERRFI1	0,23	0,05	Homo sapiens ERBB receptor feedback inhibitor 1 (ERRFI1), mRNA.
ILMN_2041190	F2RL1	0,23	0,03	Homo sapiens coagulation factor II (thrombin) receptor-like 1 (F2RL1), mRNA.
ILMN_3249578	LOC100132394	0,23	0,06	PREDICTED: Homo sapiens hypothetical protein LOC100132394 (LOC100132394), mRNA.
ILMN_1702487	SGK	0,24	0,01	Homo sapiens serum/glucocorticoid regulated kinase (SGK), mRNA.
ILMN_2054297	PTGS2	0,24	0,06	Homo sapiens prostaglandin-endoperoxide synthase 2 (prostaglandin G/H synthase and cyclooxygenase) (PTGS2), mRNA.
ILMN_2184373	IL8	0,24	0,08	Homo sapiens interleukin 8 (IL8), mRNA.
ILMN_1662038	LARGE	0,25	0,02	Homo sapiens like-glycosyltransferase (LARGE), transcript variant 1, mRNA.
ILMN_1792455	TMEM158	0,25	0,06	Homo sapiens transmembrane protein 158 (TMEM158), mRNA.
ILMN_1665792	ITGA2	0,25	0,03	Homo sapiens integrin, alpha 2 (CD49B, alpha 2 subunit of VLA-2 receptor) (ITGA2), mRNA.
ILMN_1773337	DKK1	0,25	0,05	Homo sapiens dickkopf homolog 1 (Xenopus laevis) (DKK1), mRNA.
ILMN_3268403	LOC100128252	0,26	0,14	PREDICTED: Homo sapiens similar to MGC9913 protein (LOC100128252), mRNA.
ILMN_1811470	PLEK2	0,26	0,02	Homo sapiens pleckstrin 2 (PLEK2), mRNA.
ILMN_1711566	TIMP1	0,26	0,04	Homo sapiens TIMP metallopeptidase inhibitor 1 (TIMP1), mRNA.
ILMN_1759097	MLLT11	0,26	0,04	Homo sapiens myeloid/lymphoid or mixed-lineage leukemia (trithorax homolog, Drosophila); translocated to, 11 (MLLT11), mRNA.
ILMN_1772286	OCIAD2	0,26	0,09	Homo sapiens OCIA domain containing 2 (OCIAD2), transcript variant 2, mRNA.
ILMN_1673609	ISLR	0,26	0,01	Homo sapiens immunoglobulin superfamily containing leucine-rich repeat (ISLR), transcript variant 1, mRNA.
ILMN_1796417	ASNS	0,26	0,14	Homo sapiens asparagine synthetase (ASNS), transcript variant 1, mRNA.
ILMN_2314169	PTHLH	0,27	0,05	Homo sapiens parathyroid hormone-like hormone (PTHLH), transcript variant 1, mRNA.
ILMN_1713934	LITAF	0,27	0,04	Homo sapiens lipopolysaccharide-induced TNF factor (LITAF), mRNA.
ILMN_1805466	SOX9	0,27	0,02	Homo sapiens SRY (sex determining region Y)-box 9 (campomelic dysplasia, autosomal sex-reversal) (SOX9), mRNA.
ILMN_1759766	CTXN1	0,27	0,01	Homo sapiens cortexin 1 (CTXN1), mRNA.
ILMN_1795344	GOLPH4	0,27	0,02	Homo sapiens golgi phosphoprotein 4 (GOLPH4), mRNA.
ILMN_3305938	SGK1	0,27	0,01	Homo sapiens serum/glucocorticoid regulated kinase 1 (SGK1), transcript variant 1, mRNA.
ILMN_2121408	HBEGF	0,27	0,02	Homo sapiens heparin-binding EGF-like growth factor (HBEGF), mRNA.
ILMN_2351466	NTM	0,27	0,01	Homo sapiens neurotrimin (NTM), transcript variant 2, mRNA.
ILMN_1708414	GNL3L	0,27	0,01	Homo sapiens guanine nucleotide binding protein-like 3 (nucleolar)-like (GNL3L), mRNA.
ILMN_1725090	CTHRC1	0,27	0,07	Homo sapiens collagen triple helix repeat containing 1 (CTHRC1), mRNA.
ILMN_1699651	IL6	0,28	0,07	Homo sapiens interleukin 6 (interferon, beta 2) (IL6), mRNA.
ILMN_1688877	DIRAS3	0,28	0,07	Homo sapiens DIRAS family, GTP-binding RAS-like 3 (DIRAS3), mRNA.
ILMN_1748840	CALB2	0,28	0,04	Homo sapiens calbindin 2 (CALB2), transcript variant CALB2c, mRNA.
ILMN_3229324	SGK1	0,28	0,03	Homo sapiens serum/glucocorticoid regulated kinase 1 (SGK1), transcript variant 1, mRNA.
ILMN_1706643	COL6A3	0,28	0,00	Homo sapiens collagen, type VI, alpha 3 (COL6A3), transcript variant 3, mRNA.
ILMN_2210519	HAPLN1	0,28	0,13	Homo sapiens hyaluronan and proteoglycan link protein 1 (HAPLN1), mRNA.
ILMN_3266606	FABP5L2	0,28	0,04	PREDICTED: Homo sapiens fatty acid binding protein 5-like 2 (FABP5L2), mRNA.
ILMN_1785699	PTHLH	0,28	0,02	Homo sapiens parathyroid hormone-like hormone (PTHLH), transcript variant 3, mRNA.
ILMN_1769575	JAM3	0,28	0,03	Homo sapiens junctional adhesion molecule 3 (JAM3), mRNA.
ILMN_1760849	NETO2	0,28	0,02	Homo sapiens neuropilin (NRP) and tolloid (TLL)-like 2 (NETO2), mRNA.
ILMN_2163873	FNDC1	0,28	0,02	Homo sapiens fibronectin type III domain containing 1 (FNDC1), mRNA.
ILMN_1724941	CDCP1	0,28	0,03	Homo sapiens CUB domain containing protein 1 (CDCP1), transcript variant 1, mRNA.
ILMN_1785732	TNFAIP6	0,28	0,09	Homo sapiens tumor necrosis factor, alpha-induced protein 6 (TNFAIP6), mRNA.
ILMN_2174127	DCBLD2	0,28	0,07	Homo sapiens discoidin, CUB and LCCL domain containing 2 (DCBLD2), mRNA.
ILMN_1751034	ITPRIPL2	0,29	0,05	Homo sapiens inositol 1,4,5-triphosphate receptor interacting protein-like 2 (ITPRIPL2), mRNA.
ILMN_1660067	LOC728285	0,29	0,07	PREDICTED: Homo sapiens similar to keratin associated protein 2-4 (LOC728285), mRNA.
ILMN_1687978	PHLDA1	0,29	0,02	Homo sapiens pleckstrin homology-like domain, family A, member 1 (PHLDA1), mRNA.
ILMN_1729142	CENPV	0,29	0,05	Homo sapiens centromere protein V (CENPV), mRNA.
ILMN_1671486	HOMER2	0,29	0,04	Homo sapiens homer homolog 2 (Drosophila) (HOMER2), transcript variant 3, mRNA.
ILMN_1787815	TRIB3	0,29	0,08	Homo sapiens tribbles homolog 3 (Drosophila) (TRIB3), mRNA.
ILMN_1703926	PTGER2	0,29	0,04	Homo sapiens prostaglandin E receptor 2 (subtype EP2), 53kDa (PTGER2), mRNA.
ILMN_1656920	CRIP1	0,29	0,06	Homo sapiens cysteine-rich protein 1 (intestinal) (CRIP1), mRNA.
ILMN_1673113	F2RL1	0,29	0,09	Homo sapiens coagulation factor II (thrombin) receptor-like 1 (F2RL1), mRNA.
ILMN_1779448	EFHD1	0,30	0,16	Homo sapiens EF-hand domain family, member D1 (EFHD1), mRNA.
ILMN_1805561	SLC14A1	0,30	0,17	Homo sapiens solute carrier family 14 (urea transporter), member 1 (Kidd blood group) (SLC14A1), mRNA.
ILMN_1749213	SDF2L1	0,30	0,00	Homo sapiens stromal cell-derived factor 2-like 1 (SDF2L1), mRNA.
ILMN_1675453	HHIP	0,30	0,05	Homo sapiens hedgehog interacting protein (HHIP), mRNA.
ILMN_1737972	TSPYL5	0,30	0,01	Homo sapiens TSPY-like 5 (TSPYL5), mRNA.
ILMN_1755657	RASIP1	0,30	0,02	Homo sapiens Ras interacting protein 1 (RASIP1), mRNA.
ILMN_1718520	C10orf59	0,31	0,00	Homo sapiens chromosome 10 open reading frame 59 (C10orf59), transcript variant 1, mRNA.
ILMN_1680196	LAPTM4B	0,31	0,01	Homo sapiens lysosomal protein transmembrane 4 beta (LAPTM4B), mRNA.
ILMN_2101832	LAPTM4B	0,31	0,02	Homo sapiens lysosomal protein transmembrane 4 beta (LAPTM4B), mRNA.
ILMN_3246608	CENPV	0,31	0,02	Homo sapiens centromere protein V (CENPV), mRNA.
ILMN_1779071	FEZ1	0,31	0,06	Homo sapiens fasciculation and elongation protein zeta 1 (zygin I) (FEZ1), transcript variant 1, mRNA.
ILMN_1733515	LOXL3	0,31	0,03	Homo sapiens lysyl oxidase-like 3 (LOXL3), mRNA.
ILMN_1788107	IL11	0,31	0,05	Homo sapiens interleukin 11 (IL11), mRNA.
ILMN_2413779	SEZ6L2	0,31	0,08	Homo sapiens seizure related 6 homolog (mouse)-like 2 (SEZ6L2), transcript variant 2, mRNA.
ILMN_1773459	SOX11	0,31	0,13	Homo sapiens SRY (sex determining region Y)-box 11 (SOX11), mRNA.
ILMN_2405521	MTHFD2	0,32	0,14	Homo sapiens methylenetetrahydrofolate dehydrogenase (NADP+ dependent) 2, methenyltetrahydrofolate cyclohydrolase (MTHFD2), nuclear gene encoding mitochondrial protein, transcript variant 2, mRNA.
ILMN_1700888	ENPP1	0,32	0,01	Homo sapiens ectonucleotide pyrophosphatase/phosphodiesterase 1 (ENPP1), mRNA.
ILMN_1700935	HAS2	0,32	0,10	Homo sapiens hyaluronan synthase 2 (HAS2), mRNA.
ILMN_2307861	COL6A3	0,32	0,05	Homo sapiens collagen, type VI, alpha 3 (COL6A3), transcript variant 1, mRNA.
ILMN_1711009	ISLR	0,32	0,12	Homo sapiens immunoglobulin superfamily containing leucine-rich repeat (ISLR), transcript variant 2, mRNA.
ILMN_1795342	MLPH	0,32	0,01	Homo sapiens melanophilin (MLPH), transcript variant 2, mRNA.
ILMN_1693334	P4HA1	0,32	0,03	Homo sapiens procollagen-proline, 2-oxoglutarate 4-dioxygenase (proline 4-hydroxylase), alpha polypeptide I (P4HA1), transcript variant 1, mRNA.
ILMN_1678707	TAF15	0,32	0,09	Homo sapiens TAF15 RNA polymerase II, TATA box binding protein (TBP)-associated factor, 68kDa (TAF15), transcript variant 1, mRNA.
ILMN_1726204	SCRG1	0,32	0,06	Homo sapiens scrapie responsive protein 1 (SCRG1), mRNA.
ILMN_1753639	MTAP	0,32	0,00	Homo sapiens methylthioadenosine phosphorylase (MTAP), mRNA.
ILMN_1751161	COL7A1	0,32	0,01	Homo sapiens collagen, type VII, alpha 1 (epidermolysis bullosa, dystrophic, dominant and recessive) (COL7A1), mRNA.
ILMN_1704537	PHGDH	0,32	0,11	Homo sapiens phosphoglycerate dehydrogenase (PHGDH), mRNA.
ILMN_2073604	EBP	0,33	0,02	Homo sapiens emopamil binding protein (sterol isomerase) (EBP), mRNA.
ILMN_3246805	LOC100134364	0,33	0,05	PREDICTED: Homo sapiens hypothetical protein LOC100134364 (LOC100134364), mRNA.
ILMN_2382942	CA12	0,33	0,05	Homo sapiens carbonic anhydrase XII (CA12), transcript variant 1, mRNA.
ILMN_1706015	FAM43A	0,33	0,14	Homo sapiens family with sequence similarity 43, member A (FAM43A), mRNA.
ILMN_1702691	TNFAIP3	0,33	0,03	Homo sapiens tumor necrosis factor, alpha-induced protein 3 (TNFAIP3), mRNA.
ILMN_2224486	C3orf14	0,33	0,04	Homo sapiens chromosome 3 open reading frame 14 (C3orf14), mRNA.
ILMN_1734653	FNDC1	0,33	0,05	Homo sapiens fibronectin type III domain containing 1 (FNDC1), mRNA.
ILMN_1682449	ZNF518B	0,34	0,01	Homo sapiens zinc finger protein 518B (ZNF518B), mRNA.
ILMN_1711702	CLEC2D	0,34	0,01	Homo sapiens C-type lectin domain family 2, member D (CLEC2D), transcript variant 1, mRNA.
ILMN_1681515	CRLF1	0,34	0,07	Homo sapiens cytokine receptor-like factor 1 (CRLF1), mRNA.
ILMN_2149164	SFRP1	0,34	0,03	Homo sapiens secreted frizzled-related protein 1 (SFRP1), mRNA.
ILMN_2132982	IGFBP5	0,34	0,15	Homo sapiens insulin-like growth factor binding protein 5 (IGFBP5), mRNA.
ILMN_1761322	FHOD3	0,34	0,01	Homo sapiens formin homology 2 domain containing 3 (FHOD3), mRNA.
ILMN_1778064	FICD	0,34	0,02	Homo sapiens FIC domain containing (FICD), mRNA.
ILMN_1784630	KBTBD11	0,34	0,05	Homo sapiens kelch repeat and BTB (POZ) domain containing 11 (KBTBD11), mRNA.
ILMN_1848552		0,34	0,04	Homo sapiens mRNA; cDNA DKFZp686F09166 (from clone DKFZp686F09166)
ILMN_1750324	IGFBP5	0,35	0,20	Homo sapiens insulin-like growth factor binding protein 5 (IGFBP5), mRNA.
ILMN_1796423	CLIC3	0,35	0,01	Homo sapiens chloride intracellular channel 3 (CLIC3), mRNA.
ILMN_1704056	RPPH1	0,35	0,08	Homo sapiens ribonuclease P RNA component H1 (RPPH1), RNase P RNA.
ILMN_1759232	IRS1	0,35	0,01	Homo sapiens insulin receptor substrate 1 (IRS1), mRNA.
ILMN_1810054	CNN1	0,35	0,04	Homo sapiens calponin 1, basic, smooth muscle (CNN1), mRNA.
ILMN_1756071	MFGE8	0,35	0,03	Homo sapiens milk fat globule-EGF factor 8 protein (MFGE8), mRNA.
ILMN_1708743	NT5DC2	0,35	0,00	Homo sapiens 5'-nucleotidase domain containing 2 (NT5DC2), mRNA.
ILMN_2389582	HNRNPL	0,35	0,02	Homo sapiens heterogeneous nuclear ribonucleoprotein L (HNRNPL), transcript variant 2, mRNA.
ILMN_2117508	CTHRC1	0,35	0,15	Homo sapiens collagen triple helix repeat containing 1 (CTHRC1), mRNA.
ILMN_2364521	AXL	0,35	0,01	Homo sapiens AXL receptor tyrosine kinase (AXL), transcript variant 1, mRNA.
ILMN_2406084	ITGA11	0,35	0,00	Homo sapiens integrin, alpha 11 (ITGA11), transcript variant 2, mRNA.
ILMN_1755808	LOC654194	0,35	0,01	PREDICTED: Homo sapiens similar to ribosomal protein S27 (LOC654194), mRNA.
ILMN_1787567	TSC22D1	0,35	0,06	Homo sapiens TSC22 domain family, member 1 (TSC22D1), transcript variant 2, mRNA.
ILMN_3240594	RNU4ATAC	0,35	0,01	Homo sapiens RNA, U4atac small nuclear (U12-dependent splicing) (RNU4ATAC), small nuclear RNA.
ILMN_1654946	ZSCAN18	0,35	0,01	Homo sapiens zinc finger and SCAN domain containing 18 (ZSCAN18), mRNA.
ILMN_1681886	ADAMTS5	0,36	0,05	Homo sapiens ADAM metallopeptidase with thrombospondin type 1 motif, 5 (aggrecanase-2) (ADAMTS5), mRNA.
ILMN_1730670	FSTL3	0,36	0,02	Homo sapiens follistatin-like 3 (secreted glycoprotein) (FSTL3), mRNA.
ILMN_3297789	NCRNA00161	0,36	0,01	Homo sapiens non-protein coding RNA 161 (NCRNA00161), non-coding RNA.
ILMN_1704785	C10orf125	0,36	0,04	Homo sapiens chromosome 10 open reading frame 125 (C10orf125), transcript variant 2, mRNA.
ILMN_1702363	SULF1	0,36	0,09	Homo sapiens sulfatase 1 (SULF1), mRNA.
ILMN_1797236	TGM2	0,36	0,08	Homo sapiens transglutaminase 2 (C polypeptide, protein-glutamine-gamma-glutamyltransferase) (TGM2), transcript variant 2, mRNA.
ILMN_1892403	SNORD13	0,37	0,04	Homo sapiens small nucleolar RNA, C/D box 13 (SNORD13), small nucleolar RNA.
ILMN_2143822	ZNF148	0,37	0,07	Homo sapiens zinc finger protein 148 (ZNF148), mRNA.
ILMN_1810274	HOXB2	0,37	0,00	Homo sapiens homeobox B2 (HOXB2), mRNA.
ILMN_2186216	GOLPH4	0,37	0,04	Homo sapiens golgi phosphoprotein 4 (GOLPH4), mRNA.
ILMN_2339202	KTN1	0,37	0,02	Homo sapiens kinectin 1 (kinesin receptor) (KTN1), transcript variant 4, mRNA.
ILMN_1675130	NFIC	0,37	0,03	Homo sapiens nuclear factor I/C (CCAAT-binding transcription factor) (NFIC), transcript variant 2, mRNA.
ILMN_1758146	SIRPA	0,37	0,05	Homo sapiens signal-regulatory protein alpha (SIRPA), transcript variant 2, mRNA.
ILMN_1692056	HS3ST3A1	0,37	0,07	Homo sapiens heparan sulfate (glucosamine) 3-O-sulfotransferase 3A1 (HS3ST3A1), mRNA.
ILMN_1669114	WNK4	0,37	0,00	Homo sapiens WNK lysine deficient protein kinase 4 (WNK4), mRNA.
ILMN_2188862	GDF15	0,37	0,14	Homo sapiens growth differentiation factor 15 (GDF15), mRNA.
ILMN_1903568		0,37	0,07	Homo sapiens cDNA FLJ12874 fis, clone NT2RP2003769
ILMN_1674706	MTHFD2	0,37	0,13	Homo sapiens methylenetetrahydrofolate dehydrogenase (NADP+ dependent) 2, methenyltetrahydrofolate cyclohydrolase (MTHFD2), nuclear gene encoding mitochondrial protein, transcript variant 1, mRNA.
ILMN_1704446	SLC6A10P	0,37	0,01	Homo sapiens solute carrier family 6 (neurotransmitter transporter, creatine), member 10 (pseudogene) (SLC6A10P) on chromosome 16.
ILMN_1682717	IER3	0,37	0,01	Homo sapiens immediate early response 3 (IER3), mRNA.
ILMN_2404063	APP	0,38	0,01	Homo sapiens amyloid beta (A4) precursor protein (APP), transcript variant 3, mRNA.
ILMN_1743145	ERAP2	0,38	0,13	Homo sapiens endoplasmic reticulum aminopeptidase 2 (ERAP2), mRNA.
ILMN_3245116	GOLIM4	0,38	0,00	Homo sapiens golgi integral membrane protein 4 (GOLIM4), mRNA.
ILMN_1720998	CA12	0,38	0,09	Homo sapiens carbonic anhydrase XII (CA12), transcript variant 1, mRNA.
ILMN_1688480	CCND1	0,38	0,00	Homo sapiens cyclin D1 (CCND1), mRNA.
ILMN_1798952	KDELR3	0,38	0,17	Homo sapiens KDEL (Lys-Asp-Glu-Leu) endoplasmic reticulum protein retention receptor 3 (KDELR3), transcript variant 2, mRNA.
ILMN_1676563	HTRA1	0,38	0,01	Homo sapiens HtrA serine peptidase 1 (HTRA1), mRNA.
ILMN_1712347	LOC644422	0,38	0,03	PREDICTED: Homo sapiens misc_RNA (LOC644422), miscRNA.
ILMN_1708778	ASS1	0,38	0,09	Homo sapiens argininosuccinate synthetase 1 (ASS1), transcript variant 1, mRNA.
ILMN_1709634	CMBL	0,38	0,00	Homo sapiens carboxymethylenebutenolidase homolog (Pseudomonas) (CMBL), mRNA.
ILMN_1684158	GPT2	0,38	0,07	Homo sapiens glutamic pyruvate transaminase (alanine aminotransferase) 2 (GPT2), mRNA.
ILMN_1758067	RGS4	0,38	0,00	Homo sapiens regulator of G-protein signalling 4 (RGS4), mRNA.
ILMN_1691508	PLAUR	0,38	0,00	Homo sapiens plasminogen activator, urokinase receptor (PLAUR), transcript variant 2, mRNA.
ILMN_1767642	C11orf46	0,38	0,05	Homo sapiens chromosome 11 open reading frame 46 (C11orf46), mRNA.
ILMN_1771652	BAIAP2L2	0,38	0,02	Homo sapiens BAI1-associated protein 2-like 2 (BAIAP2L2), mRNA.
ILMN_1692261	EPHB1	0,38	0,01	Homo sapiens EPH receptor B1 (EPHB1), mRNA.
ILMN_1692844	TBC1D19	0,39	0,02	Homo sapiens TBC1 domain family, member 19 (TBC1D19), mRNA.
ILMN_1722820	KDELR3	0,39	0,04	Homo sapiens KDEL (Lys-Asp-Glu-Leu) endoplasmic reticulum protein retention receptor 3 (KDELR3), transcript variant 1, mRNA.
ILMN_1746376	SCARA3	0,39	0,06	Homo sapiens scavenger receptor class A, member 3 (SCARA3), transcript variant 2, mRNA.
ILMN_1704154	TNFRSF19	0,39	0,04	Homo sapiens tumor necrosis factor receptor superfamily, member 19 (TNFRSF19), transcript variant 2, mRNA.
ILMN_1667790	C21orf100	0,39	0,03	PREDICTED: Homo sapiens chromosome 21 open reading frame 100 (C21orf100), misc RNA.
ILMN_1759563	NRIP3	0,39	0,01	Homo sapiens nuclear receptor interacting protein 3 (NRIP3), mRNA.
ILMN_1698706	NID2	0,39	0,08	Homo sapiens nidogen 2 (osteonidogen) (NID2), mRNA.
ILMN_2374340	PLAUR	0,39	0,00	Homo sapiens plasminogen activator, urokinase receptor (PLAUR), transcript variant 2, mRNA.
ILMN_2089329	SPRY2	0,39	0,06	Homo sapiens sprouty homolog 2 (Drosophila) (SPRY2), mRNA.
ILMN_3247132	LOC730743	0,39	0,01	PREDICTED: Homo sapiens similar to keratin associated protein 1.6 (LOC730743), mRNA.
ILMN_2174189	DKK1	0,39	0,07	Homo sapiens dickkopf homolog 1 (Xenopus laevis) (DKK1), mRNA.
ILMN_1808238	RBPMS2	0,39	0,02	Homo sapiens RNA binding protein with multiple splicing 2 (RBPMS2), mRNA.
ILMN_1674386	PITX1	0,39	0,11	Homo sapiens paired-like homeodomain transcription factor 1 (PITX1), mRNA.
ILMN_1740407	CHSY3	0,39	0,01	Homo sapiens chondroitin sulfate synthase 3 (CHSY3), mRNA.
ILMN_1694432	CRIP2	0,39	0,02	Homo sapiens cysteine-rich protein 2 (CRIP2), mRNA.
ILMN_1672662	SLC20A1	0,39	0,01	Homo sapiens solute carrier family 20 (phosphate transporter), member 1 (SLC20A1), mRNA.
ILMN_1687751	BAALC	0,39	0,03	Homo sapiens brain and acute leukemia, cytoplasmic (BAALC), transcript variant 2, mRNA.
ILMN_1802615	CDK6	0,39	0,04	Homo sapiens cyclin-dependent kinase 6 (CDK6), mRNA.
ILMN_1737988	PRNP	0,40	0,04	Homo sapiens prion protein (PRNP), transcript variant 3, mRNA.
ILMN_1852159		0,40	0,01	RC3-BN0425-011200-022-c08 BN0425 Homo sapiens cDNA, mRNA sequence
ILMN_1671557	PHLDA2	0,40	0,09	Homo sapiens pleckstrin homology-like domain, family A, member 2 (PHLDA2), mRNA.
ILMN_1660549	GPR177	0,40	0,03	Homo sapiens G protein-coupled receptor 177 (GPR177), transcript variant 2, mRNA.
ILMN_2130525	TSPAN13	0,40	0,13	Homo sapiens tetraspanin 13 (TSPAN13), mRNA.
ILMN_1801442	KRT81	0,40	0,08	Homo sapiens keratin 81 (KRT81), mRNA.
ILMN_1778991	NFIB	0,40	0,01	Homo sapiens nuclear factor I/B (NFIB), mRNA.
ILMN_1749414	MGC4294	0,40	0,06	PREDICTED: Homo sapiens hypothetical protein MGC4294 (MGC4294), misc RNA.
ILMN_2205896	MEIS3P1	0,40	0,02	Homo sapiens Meis homeobox 3 pseudogene 1 (MEIS3P1), non-coding RNA.
ILMN_1734276	PMEPA1	0,40	0,02	Homo sapiens prostate transmembrane protein, androgen induced 1 (PMEPA1), transcript variant 2, mRNA.
ILMN_1653200	SLC22A17	0,40	0,04	Homo sapiens solute carrier family 22, member 17 (SLC22A17), transcript variant 2, mRNA.
ILMN_1690170	CRABP2	0,40	0,08	Homo sapiens cellular retinoic acid binding protein 2 (CRABP2), mRNA.
ILMN_1664292	ZNF415	0,40	0,03	Homo sapiens zinc finger protein 415 (ZNF415), transcript variant 2, mRNA.
ILMN_2061327	TAF13	0,40	0,09	Homo sapiens TAF13 RNA polymerase II, TATA box binding protein (TBP)-associated factor, 18kDa (TAF13), mRNA.
ILMN_1739222	ETV5	0,40	0,02	Homo sapiens ets variant gene 5 (ets-related molecule) (ETV5), mRNA.
ILMN_2072178	ECHDC3	0,41	0,07	Homo sapiens enoyl Coenzyme A hydratase domain containing 3 (ECHDC3), mRNA.
ILMN_1651343	ITGA11	0,41	0,03	Homo sapiens integrin, alpha 11 (ITGA11), mRNA.
ILMN_2196328	POSTN	0,41	0,00	Homo sapiens periostin, osteoblast specific factor (POSTN), mRNA.
ILMN_1652631	GLIPR2	0,41	0,02	Homo sapiens GLI pathogenesis-related 2 (GLIPR2), mRNA.
ILMN_2138765	PLIN2	0,41	0,02	Homo sapiens perilipin 2 (PLIN2), mRNA.
ILMN_1658448	KRTAP2-1	0,41	0,05	PREDICTED: Homo sapiens keratin associated protein 2-1 (KRTAP2-1), mRNA.
ILMN_1765232	C10orf59	0,41	0,01	Homo sapiens chromosome 10 open reading frame 59 (C10orf59), transcript variant 2, mRNA.
ILMN_2391400	PITX2	0,41	0,04	Homo sapiens paired-like homeodomain 2 (PITX2), transcript variant 1, mRNA.
ILMN_1773059	GPR124	0,41	0,04	Homo sapiens G protein-coupled receptor 124 (GPR124), mRNA.
ILMN_1670926	CHST15	0,41	0,00	Homo sapiens carbohydrate (N-acetylgalactosamine 4-sulfate 6-O) sulfotransferase 15 (CHST15), mRNA.
ILMN_1695719	EIF2C2	0,41	0,02	Homo sapiens eukaryotic translation initiation factor 2C, 2 (EIF2C2), mRNA.
ILMN_1683146	FTH1	0,42	0,05	Homo sapiens ferritin, heavy polypeptide 1 (FTH1), mRNA.
ILMN_1797522	DUSP3	0,42	0,02	Homo sapiens dual specificity phosphatase 3 (vaccinia virus phosphatase VH1-related) (DUSP3), mRNA.
ILMN_1748591	ODC1	0,42	0,02	Homo sapiens ornithine decarboxylase 1 (ODC1), mRNA.
ILMN_1807423	IGF2BP3	0,42	0,05	Homo sapiens insulin-like growth factor 2 mRNA binding protein 3 (IGF2BP3), mRNA.
ILMN_2372082	SNRPN	0,42	0,01	Homo sapiens small nuclear ribonucleoprotein polypeptide N (SNRPN), transcript variant 2, mRNA.
ILMN_3241303	LOC728255	0,42	0,03	PREDICTED: Homo sapiens similar to keratin associated protein 1.6 (LOC728255), mRNA.
ILMN_1654966	SCARA3	0,42	0,06	Homo sapiens scavenger receptor class A, member 3 (SCARA3), transcript variant 2, mRNA.
ILMN_3275489	LOC100131905	0,42	0,01	PREDICTED: Homo sapiens misc_RNA (LOC100131905), miscRNA.
ILMN_1712896	FST	0,42	0,08	Homo sapiens follistatin (FST), transcript variant FST317, mRNA.
ILMN_1803338	CCDC80	0,42	0,00	Homo sapiens coiled-coil domain containing 80 (CCDC80), transcript variant 1, mRNA.
ILMN_1659601	CCL26	0,42	0,04	Homo sapiens chemokine (C-C motif) ligand 26 (CCL26), mRNA.
ILMN_1897741		0,43	0,01	AV737943 CB Homo sapiens cDNA clone CBDAEG06 5, mRNA sequence
ILMN_1779234	CXCL6	0,43	0,02	Homo sapiens chemokine (C-X-C motif) ligand 6 (granulocyte chemotactic protein 2) (CXCL6), mRNA.
ILMN_1713901	KDELR3	0,43	0,08	Homo sapiens KDEL (Lys-Asp-Glu-Leu) endoplasmic reticulum protein retention receptor 3 (KDELR3), transcript variant 2, mRNA.
ILMN_1773742	DNAJB9	0,43	0,05	Homo sapiens DnaJ (Hsp40) homolog, subfamily B, member 9 (DNAJB9), mRNA.
ILMN_1798379	NTM	0,43	0,04	Homo sapiens neurotrimin (NTM), transcript variant 2, mRNA.
ILMN_2220187	GFPT1	0,43	0,06	Homo sapiens glutamine-fructose-6-phosphate transaminase 1 (GFPT1), mRNA.
ILMN_1670263	C1orf71	0,43	0,01	Homo sapiens chromosome 1 open reading frame 71 (C1orf71), mRNA.
ILMN_1775708	SLC2A3	0,43	0,07	Homo sapiens solute carrier family 2 (facilitated glucose transporter), member 3 (SLC2A3), mRNA.
ILMN_3230631	NCRNA00161	0,43	0,05	Homo sapiens non-protein coding RNA 161 (NCRNA00161), non-coding RNA.
ILMN_1779228	CDH2	0,43	0,02	Homo sapiens cadherin 2, type 1, N-cadherin (neuronal) (CDH2), mRNA.
ILMN_1791226	NXN	0,43	0,09	Homo sapiens nucleoredoxin (NXN), mRNA.
ILMN_1683664	LOC650369	0,43	0,00	PREDICTED: Homo sapiens similar to family with sequence similarity 60, member A (LOC650369), mRNA.
ILMN_1702861	SGCD	0,43	0,06	Homo sapiens sarcoglycan, delta (35kDa dystrophin-associated glycoprotein) (SGCD), transcript variant 2, mRNA.
ILMN_1796629	EDNRA	0,43	0,02	Homo sapiens endothelin receptor type A (EDNRA), mRNA.
ILMN_1762106	MMP2	0,43	0,01	Homo sapiens matrix metallopeptidase 2 (gelatinase A, 72kDa gelatinase, 72kDa type IV collagenase) (MMP2), mRNA.
ILMN_3239610	LOC100133565	0,43	0,08	PREDICTED: Homo sapiens similar to hCG23738 (LOC100133565), mRNA.
ILMN_2086105	SPRY4	0,43	0,03	Homo sapiens sprouty homolog 4 (Drosophila) (SPRY4), mRNA.
ILMN_2374159	HERPUD1	0,44	0,07	Homo sapiens homocysteine-inducible, endoplasmic reticulum stress-inducible, ubiquitin-like domain member 1 (HERPUD1), transcript variant 3, mRNA.
ILMN_1735499	DCBLD2	0,44	0,01	Homo sapiens discoidin, CUB and LCCL domain containing 2 (DCBLD2), mRNA.
ILMN_1801443	TSKU	0,44	0,05	Homo sapiens tsukushin (TSKU), mRNA.
ILMN_1797861	IL6ST	0,44	0,03	Homo sapiens interleukin 6 signal transducer (gp130, oncostatin M receptor) (IL6ST), transcript variant 1, mRNA.
ILMN_1730612	DBNDD2	0,44	0,01	Homo sapiens dysbindin (dystrobrevin binding protein 1) domain containing 2 (DBNDD2), transcript variant 3, mRNA.
ILMN_1724040	ANKRD57	0,44	0,06	Homo sapiens ankyrin repeat domain 57 (ANKRD57), mRNA.
ILMN_1795639	MGMT	0,44	0,05	Homo sapiens O-6-methylguanine-DNA methyltransferase (MGMT), mRNA.
ILMN_2075189	SLC35F2	0,44	0,01	Homo sapiens solute carrier family 35, member F2 (SLC35F2), mRNA.
ILMN_3251550	PHLDA1	0,44	0,02	Homo sapiens pleckstrin homology-like domain, family A, member 1 (PHLDA1), mRNA.
ILMN_1797822	SEL1L3	0,44	0,03	Homo sapiens sel-1 suppressor of lin-12-like 3 (C. elegans) (SEL1L3), mRNA.
ILMN_3235379	LOC100134265	0,44	0,05	PREDICTED: Homo sapiens similar to calbindin 2 full length protein (LOC100134265), mRNA.
ILMN_1696767	SERP2	0,44	0,03	Homo sapiens stress-associated endoplasmic reticulum protein family member 2 (SERP2), mRNA.
ILMN_1712360	WISP3	0,44	0,07	Homo sapiens WNT1 inducible signaling pathway protein 3 (WISP3), transcript variant 1, mRNA.
ILMN_1758626	IDS	0,44	0,00	Homo sapiens iduronate 2-sulfatase (Hunter syndrome) (IDS), transcript variant 1, mRNA.
ILMN_1685480	TARS	0,44	0,08	Homo sapiens threonyl-tRNA synthetase (TARS), mRNA.
ILMN_1747451	PLCXD1	0,44	0,08	Homo sapiens phosphatidylinositol-specific phospholipase C, X domain containing 1 (PLCXD1), mRNA.
ILMN_1786326	KCTD15	0,44	0,05	Homo sapiens potassium channel tetramerisation domain containing 15 (KCTD15), mRNA.
ILMN_2220184	GFPT1	0,44	0,07	Homo sapiens glutamine-fructose-6-phosphate transaminase 1 (GFPT1), mRNA.
ILMN_1680618	MYC	0,44	0,02	Homo sapiens v-myc myelocytomatosis viral oncogene homolog (avian) (MYC), mRNA.
ILMN_2067269	RECK	0,44	0,07	Homo sapiens reversion-inducing-cysteine-rich protein with kazal motifs (RECK), mRNA.
ILMN_3241373	SCARNA18	0,44	0,01	Homo sapiens small Cajal body-specific RNA 18 (SCARNA18), guide RNA.
ILMN_2075334	HIST1H4C	0,44	0,03	Homo sapiens histone cluster 1, H4c (HIST1H4C), mRNA.
ILMN_1672611	CDH11	0,45	0,05	Homo sapiens cadherin 11, type 2, OB-cadherin (osteoblast) (CDH11), mRNA.
ILMN_1663631	BANP	0,45	0,02	Homo sapiens BTG3 associated nuclear protein (BANP), transcript variant 2, mRNA.
ILMN_1699421	ANXA10	0,45	0,00	Homo sapiens annexin A10 (ANXA10), mRNA.
ILMN_2061732	YRDC	0,45	0,04	Homo sapiens yrdC domain containing (E. coli) (YRDC), nuclear gene encoding mitochondrial protein, mRNA.
ILMN_1816244		0,45	0,04	Homo sapiens mRNA; cDNA DKFZp686B24166 (from clone DKFZp686B24166)
ILMN_1739496	PRRX1	0,45	0,05	Homo sapiens paired related homeobox 1 (PRRX1), transcript variant pmx-1a, mRNA.
ILMN_1744949	RHOBTB3	0,45	0,03	Homo sapiens Rho-related BTB domain containing 3 (RHOBTB3), mRNA.
ILMN_1740426	RASD1	0,45	0,01	Homo sapiens RAS, dexamethasone-induced 1 (RASD1), mRNA.
ILMN_1778237	FN1	0,45	0,04	Homo sapiens fibronectin 1 (FN1), transcript variant 3, mRNA.
ILMN_3246273	RNU1-3	0,45	0,03	Homo sapiens RNA, U1 small nuclear 3 (RNU1-3), small nuclear RNA.
ILMN_2105308	DPM1	0,45	0,05	Homo sapiens dolichyl-phosphate mannosyltransferase polypeptide 1, catalytic subunit (DPM1), mRNA.
ILMN_1804277	SPRED1	0,45	0,01	Homo sapiens sprouty-related, EVH1 domain containing 1 (SPRED1), mRNA.
ILMN_1769282	FRMD6	0,45	0,00	Homo sapiens FERM domain containing 6 (FRMD6), mRNA.
ILMN_1792256	TBX2	0,46	0,01	Homo sapiens T-box 2 (TBX2), mRNA.
ILMN_1736096	DLL3	0,46	0,00	Homo sapiens delta-like 3 (Drosophila) (DLL3), transcript variant 1, mRNA.
ILMN_1773865	HSPA5	0,46	0,06	Homo sapiens heat shock 70kDa protein 5 (glucose-regulated protein, 78kDa) (HSPA5), mRNA.
ILMN_1800078	LMO2	0,46	0,01	Homo sapiens LIM domain only 2 (rhombotin-like 1) (LMO2), mRNA.
ILMN_1655614	DSP	0,46	0,05	Homo sapiens desmoplakin (DSP), transcript variant 2, mRNA.
ILMN_1665717	EIF2S3	0,46	0,03	Homo sapiens eukaryotic translation initiation factor 2, subunit 3 gamma, 52kDa (EIF2S3), mRNA.
ILMN_1679267	TGM2	0,46	0,06	Homo sapiens transglutaminase 2 (C polypeptide, protein-glutamine-gamma-glutamyltransferase) (TGM2), transcript variant 2, mRNA.
ILMN_1672728	KCTD5	0,46	0,02	Homo sapiens potassium channel tetramerisation domain containing 5 (KCTD5), mRNA.
ILMN_2091310	TMEM16A	0,46	0,02	Homo sapiens transmembrane protein 16A (TMEM16A), mRNA.
ILMN_3247882	ERI3	0,46	0,01	Homo sapiens ERI1 exoribonuclease family member 3 (ERI3), mRNA.
ILMN_2366463	FN1	0,46	0,03	Homo sapiens fibronectin 1 (FN1), transcript variant 6, mRNA.
ILMN_1763694	RSPRY1	0,46	0,01	Homo sapiens ring finger and SPRY domain containing 1 (RSPRY1), mRNA.
ILMN_2283325	GPR177	0,47	0,03	Homo sapiens G protein-coupled receptor 177 (GPR177), transcript variant 1, mRNA.
ILMN_2326712	BACE2	0,47	0,01	Homo sapiens beta-site APP-cleaving enzyme 2 (BACE2), transcript variant c, mRNA.
ILMN_1651958	MGP	0,47	0,02	Homo sapiens matrix Gla protein (MGP), mRNA.
ILMN_1750693	SSR1	0,47	0,04	Homo sapiens signal sequence receptor, alpha (translocon-associated protein alpha) (SSR1), mRNA.
ILMN_1698934	CMTM7	0,47	0,04	Homo sapiens CKLF-like MARVEL transmembrane domain containing 7 (CMTM7), transcript variant 2, mRNA.
ILMN_1726368	ZNF135	0,47	0,04	Homo sapiens zinc finger protein 135 (ZNF135), mRNA.
ILMN_1762262	PKIA	0,47	0,03	Homo sapiens protein kinase (cAMP-dependent, catalytic) inhibitor alpha (PKIA), transcript variant 6, mRNA.
ILMN_1803853	NOL7	0,47	0,04	Homo sapiens nucleolar protein 7, 27kDa (NOL7), mRNA.
ILMN_2234229	PRMT6	0,47	0,01	Homo sapiens protein arginine methyltransferase 6 (PRMT6), mRNA.
ILMN_1814194	TCF4	0,47	0,00	Homo sapiens transcription factor 4 (TCF4), transcript variant 2, mRNA.
ILMN_2094106	HSD17B12	0,47	0,01	Homo sapiens hydroxysteroid (17-beta) dehydrogenase 12 (HSD17B12), mRNA.
ILMN_2337974	PKIA	0,48	0,00	Homo sapiens protein kinase (cAMP-dependent, catalytic) inhibitor alpha (PKIA), transcript variant 7, mRNA.
ILMN_1703593	BAIAP2L1	0,48	0,02	Homo sapiens BAI1-associated protein 2-like 1 (BAIAP2L1), mRNA.
ILMN_1676588	CEPT1	0,48	0,00	Homo sapiens choline/ethanolamine phosphotransferase 1 (CEPT1), transcript variant 2, mRNA.
ILMN_1664449	ALG5	0,48	0,01	Homo sapiens asparagine-linked glycosylation 5 homolog (S. cerevisiae, dolichyl-phosphate beta-glucosyltransferase) (ALG5), mRNA.
ILMN_3178258	FABP5L2	0,48	0,02	PREDICTED: Homo sapiens fatty acid binding protein 5-like 2 (FABP5L2), mRNA.
ILMN_2078592	C6orf105	0,48	0,00	Homo sapiens chromosome 6 open reading frame 105 (C6orf105), mRNA.
ILMN_3248758	LOC728934	0,48	0,02	PREDICTED: Homo sapiens hypothetical LOC728934 (LOC728934), mRNA.
ILMN_2381697	P4HA2	0,48	0,02	Homo sapiens prolyl 4-hydroxylase, alpha polypeptide II (P4HA2), transcript variant 3, mRNA.
ILMN_2399769	GPR177	0,48	0,00	Homo sapiens G protein-coupled receptor 177 (GPR177), transcript variant 2, mRNA.
ILMN_1778236	PTPN11	0,49	0,00	Homo sapiens protein tyrosine phosphatase, non-receptor type 11 (PTPN11), mRNA.
ILMN_3240586	PLD6	0,49	0,00	Homo sapiens phospholipase D family, member 6 (PLD6), mRNA.
ILMN_1803810	RRBP1	0,49	0,01	Homo sapiens ribosome binding protein 1 homolog 180kDa (dog) (RRBP1), transcript variant 1, mRNA.
ILMN_2054145	PAK1IP1	0,49	0,01	Homo sapiens PAK1 interacting protein 1 (PAK1IP1), mRNA.
ILMN_1685703	ACOX2	0,49	0,00	Homo sapiens acyl-Coenzyme A oxidase 2, branched chain (ACOX2), mRNA.
ILMN_2349138	CDC42SE1	0,50	0,00	Homo sapiens CDC42 small effector 1 (CDC42SE1), transcript variant 1, mRNA.
